# Supplementary material for: Interactome and evolutionary conservation of Dictyostelid small GTPases and their direct regulators
Source: Small GTPases. 2021 Oct 5;13(1):239–54. doi: 10.1080/21541248.2021.1984829 (PMC8923023; doi:10.1080/21541248.2021.1984829)
Supplement: Supplemental Material [file KSGT_A_1984829_SM5747.zip]

Archive with 9 entries (8 files):
- supplementary/
- supplementary/Supplemental_Fig_S17.pdf
- supplementary/Supplemental_Fig_S18.pdf
- supplementary/Supplemental_Fig_S20.pdf
- supplementary/Supplemental_Materials.pdf
- supplementary/Supplemental_Table_S1.xlsx
- supplementary/Supplemental_Table_S2.xlsx
- supplementary/Supplemental_Table_S3.xlsx
- supplementary/Supplemental_Table_S4.xlsx
