# Supplementary material for: Interactome and evolutionary conservation of Dictyostelid small GTPases and their direct regulators
Source: Small GTPases. 2021 Oct 5;13(1):239–54. doi: 10.1080/21541248.2021.1984829 (PMC8923023; doi:10.1080/21541248.2021.1984829)
Supplement: Supplemental Material [file KSGT_A_1984829_SM5747.zip › supplementary/Supplemental_Table_S1.xlsx]

## Sheet: Arf_Sar
													constitutive		prestalk		growth		up in cyst
													down after growth		prespore		spore		down or flat
													mid dev peak		equivocal		stalk		equivocal
													mid dev dip				cup																								Summation
Gene id/locus tag	Gene name/id.		From Dictybase/SACGB										up early				equivocal
													up late																												Domain conservation						Conserved regulation
G proteins			Ddis		Dpur		Dlac		Ppal		Dfas										Arf_Sar																				full	Branch-spc.	Grp4 spec.	1 different	2/3scattered	all different	full	Branch-spc.	Grp4 spec.
	Arf_Sar																				Arf_Sar
DDB_G0280687	arrI_ps		DDB_G0280687																		arrI_ps
DDB_G0280697	arrG_ps		DDB_G0280697																		arrG_ps
DDB_G0288015	arrH		DDB_G0288015																		arrH
DDB_G0280683	arrJ_ps		DDB_G0280683																		arrJ_ps
DDB_G0280621	arrJ		DDB_G0280621																		arrJ
DDB_G0280633	arrK		DDB_G0280633																		arrK
DDB_G0280479	arrE		DDB_G0280479																		arrE
DDB_G0289435	arrF		DDB_G0289435																		arrF
					DPU_G0054922
					DPU_G0061148
					DPU_G0075268
					DPU_G0063870
					DPU_G0066132
									PPL_06442
									PPL_06443
									PPL_06441
									PPL_07799
									PPL_03389
									PPL_00823
							DLA_00205
							DLA_04859
							DLA_00132
							DLA_07145
							DLA_07373
							DLA_00468
											DFA_04689
											DFA_04694
											DFA_08657
											DFA_04687
											DFA_04705
											DFA_08140
							DLA_05585		PPL_07861		DFA_07806																														1
DDB_G0289173	arfA		DDB_G0289173		DPU_G0067816		DLA_11200		PPL_03060		DFA_01403										arfA																				1						1
					DPU_G0068504
					DPU_G0065016
DDB_G0271942	arl5		DDB_G0271942		DPU_G0066824		DLA_09605		PPL_01129		DFA_08616										arl5																				1								1
DDB_G0288163	arl1		DDB_G0288163		DPU_G0059512		DLA_03312		PPL_13352		DFA_02530										arl1																				1						1
DDB_G0289069	arrD		DDB_G0289069		DPU_G0056396		DLA_03525		PPL_00847		DFA_05555										arrD																				1						1
									PPL_02270
											DFA_12160
DDB_G0272296	sarA		DDB_G0272296		DPU_G0068760		DLA_02341		PPL_02639		DFA_04727										sarA																				1						1
DDB_G0278477	sarB		DDB_G0278477		DPU_G0068040		DLA_09319		PPL_05855		DFA_09342										sarB																				1
DDB_G0283525	arl8		DDB_G0283525		DPU_G0052688		DLA_04179		PPL_05597		DFA_04600										arl8																				1
DDB_G0283631	arfrp1		DDB_G0283631		DPU_G0069592		DLA_07705		PPL_08397		DFA_10940										arfrp1																				1							1
DDB_G0278443			DDB_G0278443		DPU_G0054126		DLA_04648		PPL_04580		DFA_09655										278443																				1						1
									PPL_13257
									PPL_04319
									PPL_09030
							DLA_01064
							DLA_04862
							DLA_04863
							DLA_04840
											DFA_10675
											DFA_08489
					DPU_G0061354
							DLA_00598
DDB_G0274445	arrB		DDB_G0274445		DPU_G0074070																arrB																				1
DDB_G0282457	arrA		DDB_G0282457																		arrA
DDB_G0281307	arl2		DDB_G0281307		DPU_G0072228		DLA_10305		PPL_02703		DFA_04894										arl2																				1
DDB_G0271792	arrC		DDB_G0271792		DPU_0066606																arrC																				1						1
DDB_G0292332			DDB_G0292332																		292332
DDB_G0278057	arrL		DDB_G0278057		DPU_G0072342		DLA_06302		PPL_00835		DFA_02732										arrL																				1								1
DDB_G0278543	srpRB		DDB_G0278543		DPU_G0054742		DLA_08142		PPL_04853		DFA_05587										srpRB																				1
																																								sum	15	0	0	0	0	0	6	1	2
																																								%	100	0	0	0	0	0	40	6.66667	13.3333
																																								Sum set	15						15
[truncated: 36 more columns]

## Sheet: Rab_Ran
													constitutive		prestalk		growth		up in cyst
													down after growth		prespore		spore		down or flat
													mid dev peak		equivocal		stalk		equivocal
													mid dev dip				cup
Gene id/locus tag	Gene name/id.		From Dictybase/SACGB										up early				equivocal
													up late																												Domain conservation						Conserved regulation
G proteins			Ddis		Dpur		Dlac		Ppal		Dfas										Rab_Ran																				full	Branch-spc.	Grp4 spec.	1 different	2/3scattered	all different	full	Branch-spc.	Grp4 spec.
DDB_G0290783	rabG2		DDB_G0290783		DPU_G0064676		DLA_06088		PPL_13299		DFA_05586										rabG2																				1
DDB_G0291738	rabG1		DDB_G0291738																		rabG1
DDB_G0277867	rab1B		DDB_G0277867		DPU_G0063876		DLA_09206		PPL_12157		DFA_07828										rab1B																				1								1
DDB_G0283757	rab1A		DDB_G0283757		DPU_G0071228		DLA_02194		PPL_09818		DFA_09862										rab1A																				1						1
									PPL_04337
									PPL_04335
									PPL_06633
									PPL_10666
									PPL_13597
									PPL_08361
									PPL_08353
DDB_G0276399	rab8B		DDB_G0276399																		rab8B
DDB_G0280043	rab8A		DDB_G0280043		DPU_G0051692		DLA_10710		PPL_09318		DFA_07245										rab8A																				1						1
DDB_G0284985	rab1D		DDB_G0284985		DPU_G0074050		DLA_08998		PPL_12632		DFA_05295										rab1D																				1								1
DDB_G0275969	rab1E		DDB_G0275969																		rab1E
DDB_G0269174	rab1C		DDB_G0269174		DPU_G0051726		DLA_06730		PPL_11165		DFA_10180										rab1C																				1
DDB_G0272905	rabF1-1		DDB_G0272905																		rabF1-1
DDB_G0273935	rabF1-2		DDB_G0273935																		rabF1-2
DDB_G0276053	rabF2_ps		DDB_G0276053																		rabF2_ps
DDB_G0291233	rabA		DDB_G0291233																		rabA
DDB_G0282203	rabY		DDB_G0282203																		rabY
DDB_G0275955	rabH		DDB_G0275955																		rabH
DDB_G0292406	rab4		DDB_G0292406		DPU_G0065550		DLA_00492		PPL_Rab4		DFA_03453										rab4																				1
					DPU_G0056408
					DPU_G0062856
DDB_G0281337	rab14		DDB_G0281337		DPU_G0055130		DLA_01397		PPL_02994		DFA_00344										rab14																				1						1
DDB_G0292268	rab2A		DDB_G0292268		DPU_G0064540		DLA_08410		PPL_07744		DFA_04943										rab2A																				1						1
DDB_G0272138	rab2B		DDB_G0272138		DPU_G0071958		DLA_02355		PPL_02663		DFA_03700										rab2B																				1
DDB_G0268760	rabQ		DDB_G0268760		DPU_G0062272		DLA_08923		PPL_11465		DFA_10710										rabQ																				1						1
DDB_G0269238	rab11A		DDB_G0269238		DPU_G0060304		DLA_04529		PPL_01790		DFA_00812										rab11A																				1						1
DDB_G0287211	rab11B		DDB_G0287211																		rab11B
DDB_G0277101	rab11C		DDB_G0277101		DPU_G0057776		DLA_09433		PPL_00509		DFA_03416										rab11C																				1						1
DDB_G0277441	rabJ		DDB_G0277441		DPU_G0062380		DLA_03575		PPL_11758		DFA_08681										rabJ																				1						1
DDB_G0286553	rab21		DDB_G0286553		DPU_G0051534		DLA_00320		PPL_03266		DFA_07572										rab21																				1						1
DDB_G0282847	rab5B		DDB_G0282847		DPU_G0056432		DLA_04824		PPL_04631		DFA_12792										rab5B																				1								1
							DLA_02834
DDB_G0271984	rab5A		DDB_G0271984		DPU_G0073260		DLA_11680		PPL_05830		DFA_04684										rab5A																				1
DDB_G0276007			DDB_G0276007				DLA_10794		PPL_10503												276007																				1
DDB_G0268402	rab24		DDB_G0268402		DPU_G0051710		DLA_10043		PPL_07307_v1		DFA_01107										rab24																				1
DDB_G0268068	rab6		DDB_G0268068		DPU_G0059370		DLA_09540		PPL_12896		DFA_04252										rab6																				1						1
DDB_G0291235	ranA		DDB_G0291235		DPU_G0073176		DLA_06381		PPL_04479		DFA_02199										ranA																				1						1
DDB_G0274943	ranB		DDB_G0274943		DPU_G0067138		DLA_02699		PPL_10923												ranB																								1		1
									PPL_10921
							DLA_02720
DDB_G0276227			DDB_G0276227		DPU_G0067564		DLA_08264		PPL_13158		DFA_10168										276227																				1
DDB_G0292300	rsmM		DDB_G0292300		DPU_G0064544		DLA_08411		PPL_13031		DFA_01158										rsmM																				1							1
DDB_G0281825	comB		DDB_G0281825		DPU_G0066452		DLA_05067		PPL_06978		DFA_07050										comB																				1								1
DDB_G0271980	rabR		DDB_G0271980																		rabR
DDB_G0294583			DDB_G0294583																		294583
DDB_G0294569			DDB_G0294569																		294569
DDB_G0275327	rabX		DDB_G0275327																		rabX
DDB_G0282537	rabS		DDB_G0282537																		rabS
					DPU_G0074528
DDB_G0268910	rabT1		DDB_G0268910																		rabT1
DDB_G0269262	rabT2		DDB_G0269262																		rabT2
DDB_G0291293	rabU		DDB_G0291293																		rabU
					DPU_G0061314
					DPU_G0061312
					DPU_G0063268
					DPU_G0057494
					DPU_G0057254
					DPU_G0057246
					DPU_G0057252
					DPU_G0062744
					DPU_G0070090
					DPU_G0064250
					DPU_G0063172
					DPU_G0052950
					DPU_G0051070
					DPU_G0052616
					DPU_G0064588
DDB_G0271736	rabC		DDB_G0271736		DPU_G0053946		DLA_11678		PPL_12391		DFA_12122										rabC																				1						1
							DLA_10802
							DLA_10782
											DFA_04515
											DFA_6168_v1
											DFA_04514
											DFA_06170
											DFA_11884
											DFA_03633
											DFA_11885
DDB_G0289827	rab18		DDB_G0289827		DPU_G0060976		DLA_11071		PPL_05712		DFA_02266										rab18																				1						1
DDB_G0291269	rsmL		DDB_G0291269		DPU_G0055742		DLA_03034		PPL_10246		DFA_03654										rsmL																				1							1
DDB_G0286513			DDB_G0286513		DPU_G0072010		DLA_06856		PPL_05579		DFA_05340										286513																				1
											DFA_01928
											DFA_01927
											DFA_03192
											DFA_09599
DDB_G0294577			DDB_G0294577		DPU_G0066126																294577																				1						1
DDB_G0282649_ps			DDB_G0282649_ps																		282649
							DLA_10777
							DLA_10778
							DLA_10779
							DLA_10792
					DPU_G0061790
					DPU_G0059062
											DFA_04922
											DFA_04921
											DFA_03231
											DFA_10044
DDB_G0282653			DDB_G0282653
DDB_G0282651	rsmN		DDB_G0282651
DDB_G0286169	rabZ		DDB_G0286169																		rabZ
					DPU_G0066374
DDB_G0276295	rabW		DDB_G0276295																		rabW
					DPU_G0072786
					DPU_G0053958
					DPU_G0054478
DDB_G0275101	rab_ps2		DDB_G0275101																		rab_ps2
							DLA_02843
									PPL_12990
DDB_G0282647			DDB_G0282647																		282647
											DFA_06777
DDB_G0282899	rabV		DDB_G0282899																		rabV
DDB_G0269236	rab7A		DDB_G0269236		DPU_G0054224		DLA_07203		PPL_11944		DFA_06016										rab7A																				1
											DFA_07600
DDB_G0287553	rab7B		DDB_G0287553		DPU_G0075452		DLA_04324		PPL_05667		DFA_11841										rab7B																				1
DDB_G0290779	rabL		DDB_G0290779																		rabL
DDB_G0294571			DDB_G0294571																		294571
DDB_G0290829	rabM		DDB_G0290829																		rabM
DDB_G0290789	rabN1		DDB_G0290789																		rabN1
DDB_G0290793	rabN2		DDB_G0290793																		rabN2
DDB_G0290833	rabK1		DDB_G0290833																		rabK1
DDB_G0290831	rabK3		DDB_G0290831																		rabK3
DDB_G0290791	rabK2		DDB_G0290791																		rabK2
DDB_G0290827			DDB_G0290827																		290827
DDB_G0290407	rabO		DDB_G0290407																		rabO
DDB_G0290875	rabP		DDB_G0290875																		rabP
DDB_G0285051	rab32D		DDB_G0285051		DPU_G0074000		DLA_10444		PPL_08985		DFA_11739										rab32D																				1
							DLA_04281
									PPL_10290
							DLA_03511
									PPL_07870		DFA_12773																														1						1
									PPL_05616		DFA_01256																														1						1
									PPL_08991		DFA_01463																														1						1
DDB_G0275675	rab32C		DDB_G0275675		DPU_G0051274		DLA_07015		PPL_12865												rab32C																				1
DDB_G0274301			DDB_G0274301				DLA_03785		PPL_09243		DFA_04940										274301																				1				1
							DLA_01932
							DLA_05800
					DPU_G0052760
DDB_G0283603	rab32A		DDB_G0283603		DPU_G0052764		DLA_11669		PPL_11676		DFA_02167										rab32A																				1
DDB_G0269416	rab32B		DDB_G0269416		DPU_G0060276		DLA_01501		PPL_04189												rab32B																				1
																																								sum	39	0	0	0	2	0	18	2	4
																																								%	95.122	0	0	0	4.87805	0	45	5	10
																																								Sum set	41						40
[truncated: 36 more columns]

## Sheet: Rac_Rho
													constitutive		prestalk		growth		up in cyst
													down after growth		prespore		spore		down or flat
													mid dev peak		equivocal		stalk		equivocal
													mid dev dip				cup
Gene id/locus tag	Gene name/id.		From Dictybase/SACGB										up early				equivocal
													up late																												Domain conservation						Conserved regulation
G proteins			Ddis		Dpur		Dlac		Ppal		Dfas																														full	Branch-spc.	Grp4 spec.	1 different	2/3scattered	all different	full	Branch-spc.	Grp4 spec.
Rac-Rho																					Rac-Rho
DDB_G0293526	racC		DDB_G0293526		DPU_G0054880		DLA_06176		PPL_05999		DFA_10836										racC																				1
DDB_G0280975	racE		DDB_G0280975		DPU_G0054576		DLA_07468		PPL_00296		DFA_07280										racE																				1								1
DDB_G0279605	racB		DDB_G0279605		DPU_G0061650		DLA_10410		PPL_03959		DFA_10379										racB																				1
DDB_G0292816	racL		DDB_G0292816		DPU_G0075220		DLA_06223		PPL_11032		DFA_01172										racL																				1						1
DDB_G0269178	racG		DDB_G0269178		DPU_G0060756		DLA_06538		PPL_01135												racG																				1						1
									PPL_11227
											DFA_13261
											DFA_10341
											DFA_10342
DDB_G0282365	rac1C		DDB_G0282365																		rac1C
DDB_G0268622	rac1B		DDB_G0268622																		rac1B
					DPU_G0057068
DDB_G0277869	rac1A		DDB_G0277869		DPU_G0066198		DLA_11499		PPL_09034		DFA_10726										rac1A																				1							1
DDB_G0268908	racK_ps		DDB_G0268908																		racK_ps
									PPL_04393
									PPL_05452
					DPU_G0056546
					DPU_G0067766
					DPU_G0059740
					DPU_G0068822
DDB_G0278009	racN		DDB_G0278009																		racN
DDB_G0278011	racQ		DDB_G0278011																		racQ
					DPU_G0059742
DDB_G0277791	racO		DDB_G0277791																		racO
					DPU_G0058588
							DLA_11671
DDB_G0289103	racM		DDB_G0289103																		racM
DDB_G0285453	racP		DDB_G0285453		DPU_G0060224		DLA_04503		PPL_06195		DFA_09904										racP																				1								1
DDB_G0291976	racD		DDB_G0291976		DPU_G0058262		DLA_05681		PPL_03588		DFA_05667										racD																				1							1
DDB_G0286555	racA		DDB_G0286555		DPU_G0066986		DLA_09565		PPL_09634		DFA_03706										racA																				1
DDB_G0269240	racH		DDB_G0269240		DPU_G0065542		DLA_07966		PPL_02614		DFA_01265										racH																				1
DDB_G0276967	racF2		DDB_G0276967																		racF2
DDB_G0269176	racF1		DDB_G0269176																		racF1
									PPL_04395
											DFA_12547
DDB_G0292560	racJ		DDB_G0292560		DPU_G0051392																racJ																				1						1
							DLA_10100
DDB_G0277897	racI		DDB_G0277897																		racI
									Pp24274b
									PPL_03022
											DFA_03542
									PPL_00739
									PPL_00702
							DLA_07295
									Pp24274a
									PPL_10387
									PPL_00672
							DLA_09000
DDB_G0282605			DDB_G0282605		DPU_G0060690		DLA_05249		PPL_00360		DFA_09768										282605																				1						1
																																								sum	12	0	0	0	0	0	4	2	2
																																								%	100	0	0	0	0	0	33.3333	16.6667	16.6667
																																								Sum set	12						12
[truncated: 36 more columns]

## Sheet: Ras_Rap
													constitutive		prestalk		growth		up in cyst
													down after growth		prespore		spore		down or flat
													mid dev peak		equivocal		stalk		equivocal
													mid dev dip				cup
Gene id/locus tag	Gene name/id.		From Dictybase/SACGB										up early				equivocal
													up late																												Domain conservation						Conserved regulation
G proteins			Ddis		Dpur		Dlac		Ppal		Dfas										Ras_Rap																				full	Branch-spc.	Grp4 spec.	1 different	2/3scattered	all different	full	Branch-spc.	Grp4 spec.
Ras_Rap																					Ras_Rap
DDB_G0280437			DDB_G0280437		DPU_G0052626		DLA_06975				DFA_01850										280437																				1						1
											DFA_12986
DDB_G0292998	rasB		DDB_G0292998		DPU_G0075064		DLA_03061		PPL_03927		DFA_06202										rasB																				1								1
DDB_G0283537	rasS		DDB_G0283537		DPU_G0061508		DLA_02366		PPL_10147		DFA_03869										rasS																				1							1
									PPL_06055
									PPL_11839
									PPL_04786
DDB_G0293434	rasG		DDB_G0293434		DPU_G0062342		DLA_05710		PPL_07373		DFA_07547										rasG																				1
DDB_G0292996	rasD		DDB_G0292996		DPU_G0062120		DLA_04323		PPL_00339		DFA_01130										rasD																				1						1
DDB_G0281385	rasC		DDB_G0281385		DPU_G0070498		DLA_03890		PPL_09475		DFA_07619										rasC																				1								1
DDB_G0272857	rapB		DDB_G0272857		DPU_G0053506		DLA_07687		PPL_RapB		DFA_12425										rapB																				1
DDB_G0291237	rapA		DDB_G0291237		DPU_G0071072		DLA_09184		PPL_07896		DFA_12095										rapA																				1
DDB_G0270340	rapC		DDB_G0270340		DPU_G0062576		DLA_01080		PPL_02402		DFA_02753										rapC																				1							1
							DLA_05390		PPL_08912		DFA_03257																														1						1
DDB_G0292318	rsmD		DDB_G0292318		DPU_G0070728																rsmD																				1						1
DDB_G0278717	rsmG		DDB_G0278717		DPU_G0052952																rsmG																				1						1
DDB_G0273099	rsmE-1		DDB_G0273099																		rsmE-1
DDB_G0273825	rsmE-2		DDB_G0273825																		rsmE-2
DDB_G0278389	rsmF		DDB_G0278389																		rsmF
DDB_G0279305	rsmJ		DDB_G0279305																		rsmJ
DDB_G0278217	rsmK		DDB_G0278217																		rsmK
DDB_G0278403	rsmH		DDB_G0278403																		rsmH
DDB_G0270138	rasU		DDB_G0270138																		rasU
DDB_G0270122	rasW		DDB_G0270122																		rasW
DDB_G0270126	rasY		DDB_G0270126																		rasY
DDB_G0270736	rasV		DDB_G0270736																		rasV
DDB_G0270140	rasZ		DDB_G0270140																		rasZ
DDB_G0270124	rasX		DDB_G0270124		DPU_G0070892		DLA_04077		PPL_09018		DFA_05356										rasX																				1
DDB_G0293376	cpras2		DDB_G0293376		DPU_G0056356		DLA_08390		PPL_00764		DFA_11498										cpras2																							1
							DLA_00008
DDB_G0270932	phr		DDB_G0270932		DPU_G0062638		DLA_09575		PPL_03298		DFA_02721										phr																				1							1
DDB_G0277041	rheb		DDB_G0277041		DPU_G0055948		DLA_11571		PPL_07264		DFA_00988										rheb																				1							1
DDB_G0277381	cpras1		DDB_G0277381		DPU_G0062908		DLA_10899		PPL_07296		DFA_02818										cpras1																				1								1
DDB_G0283547	rsmA		DDB_G0283547		DPU_G0066746		DLA_10000		PPL_08518												rsmA																				1								1
DDB_G0281253	rsmB		DDB_G0281253		DPU_G0053296																rsmB																				1						1
DDB_G0293786			DDB_G0293786																		293786
DDB_G0277329			DDB_G0277329		DPU_G0057704		DLA_05294		PPL_07824		DFA_12145										277329																							1
									PPL_12803
DDB_G0271844			DDB_G0271844		DPU_G0069450		DLA_07026		PPL_08525		DFA_07139										271844																				1								1
DDB_G0275093			DDB_G0275093		DPU_G0060650		DLA_02514		PPL_03274		DFA_02989										275093																				1
											DFA_10043
											DFA_10041
											DFA_10042
											DFA_09890
											DFA_10036
											DFA_01931
											DFA_10437
											DFA_04897
									PPL_10537
											DFA_04972
											DFA_04956
											DFA_04954
											DFA_04899
									PPL_03867
											DFA_03826
DDB_G0278449	rsmC		DDB_G0278449																		rsmC
									PPL_00873
									PPL_05820
									PPL_00539
DDB_G0287061			DDB_G0287061		DPU_G0051548																287061																				1						1
DDB_G0287207			DDB_G0287207																		287207
DDB_G0278119			DDB_G0278119		DPU_G0067688																278119																				1						1
																																								sum	22	0	0	2	0	0	8	4	5
																																								%	91.6667	0	0	8.33333	0	0	33.3333	16.6667	20.8333
																																								Sum set	24						24
[truncated: 36 more columns]

## Sheet: Small_Fams
													constitutive		prestalk		growth		up in cyst
													down after growth		prespore		spore		down or flat
													mid dev peak		equivocal		stalk		equivocal
													mid dev dip				cup
Gene id/locus tag	Gene name/id.		From Dictybase/SACGB										up early				equivocal
													up late																												Domain conservation						Conserved regulation
G proteins			Ddis		Dpur		Dlac		Ppal		Dfas																														full	Branch-spc.	Grp4 spec.	1 different	2/3scattered	all different	full	Branch-spc.	Grp4 spec.
Roco																					Roco
DDB_G0273259	QkgA-1		DDB_G0273259																		qkgA-1
DDB_G0273635	QkgA-2		DDB_G0273635																		qkgA-2
DDB_G0268636	Roco11		DDB_G0268636																		roco11
DDB_G0288251	roco4		DDB_G0288251		DPU_G0058498		DLA_06711		PPL_09273		DFA_11519										roco4																							1
											DFA_08918
DDB_G0288183	Roco9		DDB_G0288183		DPU_G0072160		DLA_04716		PPL_07407		DFA_09477										roco9																						1
DDB_G0286127	Roco8		DDB_G0286127		DPU_G0058976		DLA_05125		PPL_04837		DFA_00686										roco8																					1
DDB_G0279417	roco6		DDB_G0279417		DPU_G0065240		DLA_07814		PPL_12503		DFA_08323										roco6																								1		1
DDB_G0269250	pats1		DDB_G0269250		DPU_G0070698		DLA_00280		PPL_12048		DFA_06290										pats1																						1				1
									PPL_08655
DDB_G0291710	Roco10		DDB_G0291710		DPU_G0063892		DLA_03203		PPL_02805		DFA_00911										roco10																								1
DDB_G0291079	gbpC		DDB_G0291079		DPU_G0059624		DLA_04605		PPL_12173		DFA_12690										gbpC																				1							1
DDB_G0294533	roco5		DDB_G0294533		DPU_G0063182		DLA_09485		PPL_10521		DFA_03850										roco5																				1								1
DDB_G0267472	roco7		DDB_G0267472		DPU_G0059300		DLA_07643		PPL_05273		DFA_09719										roco7																						1					1
																																								sum	2	1	3	1	2	0	2	2	1
																																								%	22.2222	11.1111	33.3333	11.1111	22.2222	0	22.2222	22.2222	11.1111
																																								Sum set	9						9
Gpn																					Gpn
DDB_G0285197	gpn3		DDB_G0285197		DPU_G0052310		DLA_06353		PPL_11620		DFA_04873										gpn3																				1								1
DDB_G0281787	gpn2		DDB_G0281787		DPU_G0074580		DLA_10082		PPL_09604		DFA_08303										gpn2																				1								1
DDB_G0293220	gpn1		DDB_G0293220		Dpur_gpn1		DLA_03832		PPL_02997		DFA_10615										gpn1																				1
Rag																					Rag
DDB_G0288701	RagA		DDB_G0288701		DPU_G0056242		DLA_05756		PPL_06049		DFA_09775										RagA																				1
DDB_G0284495	RagC		DDB_G0284495		DPU_G0056746		DLA_09487		PPL_06818		DFA_02693										RagC																				1
Miro																					Miro
DDB_G0267830	gemA		DDB_G0267830		DPU_G0071886		DLA_01048		PPL_00873		DFA_03347										gemA																								1
Rol																					Rol
DDB_G0270744	DDB_G0270744		DDB_G0270744		DPU_G0070482		DLA_11272		PPL_00243		DFA_01459										270744																				1
																																								sum	6	0	0	0	1	0	0	0	2
																																								%	85.7143	0	0	0	14.2857	0	0	0	28.5714
																																								Sum set	7						7
[truncated: 36 more columns]

## Sheet: All_Fams
													constitutive		prestalk		growth		up in cyst
													down after growth		prespore		spore		down or flat
													mid dev peak		equivocal		stalk		equivocal
													mid dev dip				cup
Gene id/locus tag	Gene name/id.		From Dictybase/SACGB										up early				equivocal
													up late																												Domain conservation						Conserved regulation
G proteins			Ddis		Dpur		Dlac		Ppal		Dfas										Rab_Ran																				full	Branch-spc.	Grp4 spec.	1 different	2/3scattered	all different	full	Branch-spc.	Grp4 spec.
DDB_G0290783	rabG2		DDB_G0290783		DPU_G0064676		DLA_06088		PPL_13299		DFA_05586										rabG2																				1
DDB_G0291738	rabG1		DDB_G0291738																		rabG1
DDB_G0277867	rab1B		DDB_G0277867		DPU_G0063876		DLA_09206		PPL_12157		DFA_07828										rab1B																				1								1
DDB_G0283757	rab1A		DDB_G0283757		DPU_G0071228		DLA_02194		PPL_09818		DFA_09862										rab1A																				1						1
									PPL_04337
									PPL_04335
									PPL_06633
									PPL_10666
									PPL_13597
									PPL_08361
									PPL_08353
DDB_G0276399	rab8B		DDB_G0276399																		rab8B
DDB_G0280043	rab8A		DDB_G0280043		DPU_G0051692		DLA_10710		PPL_09318		DFA_07245										rab8A																				1						1
DDB_G0284985	rab1D		DDB_G0284985		DPU_G0074050		DLA_08998		PPL_12632		DFA_05295										rab1D																				1								1
DDB_G0275969	rab1E		DDB_G0275969																		rab1E
DDB_G0269174	rab1C		DDB_G0269174		DPU_G0051726		DLA_06730		PPL_11165		DFA_10180										rab1C																				1
DDB_G0272905	rabF1-1		DDB_G0272905																		rabF1-1
DDB_G0273935	rabF1-2		DDB_G0273935																		rabF1-2
DDB_G0276053	rabF2_ps		DDB_G0276053																		rabF2_ps
DDB_G0291233	rabA		DDB_G0291233																		rabA
DDB_G0282203	rabY		DDB_G0282203																		rabY
DDB_G0275955	rabH		DDB_G0275955																		rabH
DDB_G0292406	rab4		DDB_G0292406		DPU_G0065550		DLA_00492		PPL_Rab4		DFA_03453										rab4																				1
					DPU_G0056408
					DPU_G0062856
DDB_G0281337	rab14		DDB_G0281337		DPU_G0055130		DLA_01397		PPL_02994		DFA_00344										rab14																				1						1
DDB_G0292268	rab2A		DDB_G0292268		DPU_G0064540		DLA_08410		PPL_07744		DFA_04943										rab2A																				1						1
DDB_G0272138	rab2B		DDB_G0272138		DPU_G0071958		DLA_02355		PPL_02663		DFA_03700										rab2B																				1
DDB_G0268760	rabQ		DDB_G0268760		DPU_G0062272		DLA_08923		PPL_11465		DFA_10710										rabQ																				1						1
DDB_G0269238	rab11A		DDB_G0269238		DPU_G0060304		DLA_04529		PPL_01790		DFA_00812										rab11A																				1						1
DDB_G0287211	rab11B		DDB_G0287211																		rab11B
DDB_G0277101	rab11C		DDB_G0277101		DPU_G0057776		DLA_09433		PPL_00509		DFA_03416										rab11C																				1						1
DDB_G0277441	rabJ		DDB_G0277441		DPU_G0062380		DLA_03575		PPL_11758		DFA_08681										rabJ																				1						1
DDB_G0286553	rab21		DDB_G0286553		DPU_G0051534		DLA_00320		PPL_03266		DFA_07572										rab21																				1						1
DDB_G0282847	rab5B		DDB_G0282847		DPU_G0056432		DLA_04824		PPL_04631		DFA_12792										rab5B																				1								1
							DLA_02834
DDB_G0271984	rab5A		DDB_G0271984		DPU_G0073260		DLA_11680		PPL_05830		DFA_04684										rab5A																				1
DDB_G0276007			DDB_G0276007				DLA_10794		PPL_10503												276007																				1
DDB_G0268402	rab24		DDB_G0268402		DPU_G0051710		DLA_10043		PPL_07307_v1		DFA_01107										rab24																				1
DDB_G0268068	rab6		DDB_G0268068		DPU_G0059370		DLA_09540		PPL_12896		DFA_04252										rab6																				1						1
DDB_G0291235	ranA		DDB_G0291235		DPU_G0073176		DLA_06381		PPL_04479		DFA_02199										ranA																				1						1
DDB_G0274943	ranB		DDB_G0274943		DPU_G0067138		DLA_02699		PPL_10923												ranB																								1		1
									PPL_10921
							DLA_02720
DDB_G0276227			DDB_G0276227		DPU_G0067564		DLA_08264		PPL_13158		DFA_10168										276227																				1
DDB_G0292300	rsmM		DDB_G0292300		DPU_G0064544		DLA_08411		PPL_13031		DFA_01158										rsmM																				1							1
DDB_G0281825	comB		DDB_G0281825		DPU_G0066452		DLA_05067		PPL_06978		DFA_07050										comB																				1								1
DDB_G0271980	rabR		DDB_G0271980																		rabR
DDB_G0294583			DDB_G0294583																		294583
DDB_G0294569			DDB_G0294569																		294569
DDB_G0275327	rabX		DDB_G0275327																		rabX
DDB_G0282537	rabS		DDB_G0282537																		rabS
					DPU_G0074528
DDB_G0268910	rabT1		DDB_G0268910																		rabT1
DDB_G0269262	rabT2		DDB_G0269262																		rabT2
DDB_G0291293	rabU		DDB_G0291293																		rabU
					DPU_G0061314
					DPU_G0061312
					DPU_G0063268
					DPU_G0057494
					DPU_G0057254
					DPU_G0057246
					DPU_G0057252
					DPU_G0062744
					DPU_G0070090
					DPU_G0064250
					DPU_G0063172
					DPU_G0052950
					DPU_G0051070
					DPU_G0052616
					DPU_G0064588
DDB_G0271736	rabC		DDB_G0271736		DPU_G0053946		DLA_11678		PPL_12391		DFA_12122										rabC																				1						1
							DLA_10802
							DLA_10782
											DFA_04515
											DFA_6168_v1
											DFA_04514
											DFA_06170
											DFA_11884
											DFA_03633
											DFA_11885
DDB_G0289827	rab18		DDB_G0289827		DPU_G0060976		DLA_11071		PPL_05712		DFA_02266										rab18																				1						1
DDB_G0291269	rsmL		DDB_G0291269		DPU_G0055742		DLA_03034		PPL_10246		DFA_03654										rsmL																				1							1
DDB_G0286513			DDB_G0286513		DPU_G0072010		DLA_06856		PPL_05579		DFA_05340										286513																				1
											DFA_01928
											DFA_01927
											DFA_03192
											DFA_09599
DDB_G0294577			DDB_G0294577		DPU_G0066126																294577																				1						1
DDB_G0282649_ps			DDB_G0282649_ps																		282649
							DLA_10777
							DLA_10778
							DLA_10779
							DLA_10792
					DPU_G0061790
					DPU_G0059062
											DFA_04922
											DFA_04921
											DFA_03231
											DFA_10044
DDB_G0282653			DDB_G0282653
DDB_G0282651	rsmN		DDB_G0282651
DDB_G0286169	rabZ		DDB_G0286169																		rabZ
					DPU_G0066374
DDB_G0276295	rabW		DDB_G0276295																		rabW
					DPU_G0072786
					DPU_G0053958
					DPU_G0054478
DDB_G0275101	rab_ps2		DDB_G0275101																		rab_ps2
							DLA_02843
									PPL_12990
DDB_G0282647			DDB_G0282647																		282647
											DFA_06777
DDB_G0282899	rabV		DDB_G0282899																		rabV
DDB_G0269236	rab7A		DDB_G0269236		DPU_G0054224		DLA_07203		PPL_11944		DFA_06016										rab7A																				1
											DFA_07600
DDB_G0287553	rab7B		DDB_G0287553		DPU_G0075452		DLA_04324		PPL_05667		DFA_11841										rab7B																				1
DDB_G0290779	rabL		DDB_G0290779																		rabL
DDB_G0294571			DDB_G0294571																		294571
DDB_G0290829	rabM		DDB_G0290829																		rabM
DDB_G0290789	rabN1		DDB_G0290789																		rabN1
DDB_G0290793	rabN2		DDB_G0290793																		rabN2
DDB_G0290833	rabK1		DDB_G0290833																		rabK1
DDB_G0290831	rabK3		DDB_G0290831																		rabK3
DDB_G0290791	rabK2		DDB_G0290791																		rabK2
DDB_G0290827			DDB_G0290827																		290827
DDB_G0290407	rabO		DDB_G0290407																		rabO
DDB_G0290875	rabP		DDB_G0290875																		rabP
DDB_G0285051	rab32D		DDB_G0285051		DPU_G0074000		DLA_10444		PPL_08985		DFA_11739										rab32D																				1
							DLA_04281
									PPL_10290
							DLA_03511
									PPL_07870		DFA_12773																														1						1
									PPL_05616		DFA_01256																														1						1
									PPL_08991		DFA_01463																														1						1
DDB_G0275675	rab32C		DDB_G0275675		DPU_G0051274		DLA_07015		PPL_12865												rab32C																				1
DDB_G0274301			DDB_G0274301				DLA_03785		PPL_09243		DFA_04940										274301																				1				1
							DLA_01932
							DLA_05800
					DPU_G0052760
DDB_G0283603	rab32A		DDB_G0283603		DPU_G0052764		DLA_11669		PPL_11676		DFA_02167										rab32A																				1
DDB_G0269416	rab32B		DDB_G0269416		DPU_G0060276		DLA_01501		PPL_04189												rab32B																				1
Rac-Rho																					Rac-Rho
DDB_G0293526	racC		DDB_G0293526		DPU_G0054880		DLA_06176		PPL_05999		DFA_10836										racC																				1
DDB_G0280975	racE		DDB_G0280975		DPU_G0054576		DLA_07468		PPL_00296		DFA_07280										racE																				1								1
DDB_G0279605	racB		DDB_G0279605		DPU_G0061650		DLA_10410		PPL_03959		DFA_10379										racB																				1
DDB_G0292816	racL		DDB_G0292816		DPU_G0075220		DLA_06223		PPL_11032		DFA_01172										racL																				1						1
DDB_G0269178	racG		DDB_G0269178		DPU_G0060756		DLA_06538		PPL_01135												racG																				1						1
									PPL_11227
											DFA_13261
											DFA_10341
											DFA_10342
DDB_G0282365	rac1C		DDB_G0282365																		rac1C
DDB_G0268622	rac1B		DDB_G0268622																		rac1B
					DPU_G0057068
DDB_G0277869	rac1A		DDB_G0277869		DPU_G0066198		DLA_11499		PPL_09034		DFA_10726										rac1A																				1							1
DDB_G0268908	racK_ps		DDB_G0268908																		racK_ps
									PPL_04393
									PPL_05452
					DPU_G0056546
					DPU_G0067766
					DPU_G0059740
					DPU_G0068822
DDB_G0278009	racN		DDB_G0278009																		racN
DDB_G0278011	racQ		DDB_G0278011																		racQ
					DPU_G0059742
DDB_G0277791	racO		DDB_G0277791																		racO
					DPU_G0058588
							DLA_11671
DDB_G0289103	racM		DDB_G0289103																		racM
DDB_G0285453	racP		DDB_G0285453		DPU_G0060224		DLA_04503		PPL_06195		DFA_09904										racP																				1								1
DDB_G0291976	racD		DDB_G0291976		DPU_G0058262		DLA_05681		PPL_03588		DFA_05667										racD																				1							1
DDB_G0286555	racA		DDB_G0286555		DPU_G0066986		DLA_09565		PPL_09634		DFA_03706										racA																				1
DDB_G0269240	racH		DDB_G0269240		DPU_G0065542		DLA_07966		PPL_02614		DFA_01265										racH																				1
DDB_G0276967	racF2		DDB_G0276967																		racF2
DDB_G0269176	racF1		DDB_G0269176																		racF1
									PPL_04395
											DFA_12547
DDB_G0292560	racJ		DDB_G0292560		DPU_G0051392																racJ																				1						1
							DLA_10100
DDB_G0277897	racI		DDB_G0277897																		racI
									Pp24274b
									PPL_03022
											DFA_03542
									PPL_00739
									PPL_00702
							DLA_07295
									Pp24274a
									PPL_10387
									PPL_00672
							DLA_09000
DDB_G0282605			DDB_G0282605		DPU_G0060690		DLA_05249		PPL_00360		DFA_09768										282605																				1						1
	Arf_Sar																				Arf_Sar
DDB_G0280687	arrI_ps		DDB_G0280687																		arrI_ps
DDB_G0280697	arrG_ps		DDB_G0280697																		arrG_ps
DDB_G0288015	arrH		DDB_G0288015																		arrH
DDB_G0280683	arrJ_ps		DDB_G0280683																		arrJ_ps
DDB_G0280621	arrJ		DDB_G0280621																		arrJ
DDB_G0280633	arrK		DDB_G0280633																		arrK
DDB_G0280479	arrE		DDB_G0280479																		arrE
DDB_G0289435	arrF		DDB_G0289435																		arrF
					DPU_G0054922
					DPU_G0061148
					DPU_G0075268
					DPU_G0063870
					DPU_G0066132
									PPL_06442
									PPL_06443
									PPL_06441
									PPL_07799
									PPL_03389
									PPL_00823
							DLA_00205
							DLA_04859
							DLA_00132
							DLA_07145
							DLA_07373
							DLA_00468
											DFA_04689
											DFA_04694
											DFA_08657
											DFA_04687
											DFA_04705
											DFA_08140
							DLA_05585		PPL_07861		DFA_07806																														1
DDB_G0289173	arfA		DDB_G0289173		DPU_G0067816		DLA_11200		PPL_03060		DFA_01403										arfA																				1						1
					DPU_G0068504
					DPU_G0065016
DDB_G0271942	arl5		DDB_G0271942		DPU_G0066824		DLA_09605		PPL_01129		DFA_08616										arl5																				1								1
DDB_G0288163	arl1		DDB_G0288163		DPU_G0059512		DLA_03312		PPL_13352		DFA_02530										arl1																				1						1
DDB_G0289069	arrD		DDB_G0289069		DPU_G0056396		DLA_03525		PPL_00847		DFA_05555										arrD																				1						1
									PPL_02270
											DFA_12160
DDB_G0272296	sarA		DDB_G0272296		DPU_G0068760		DLA_02341		PPL_02639		DFA_04727										sarA																				1						1
DDB_G0278477	sarB		DDB_G0278477		DPU_G0068040		DLA_09319		PPL_05855		DFA_09342										sarB																				1
DDB_G0283525	arl8		DDB_G0283525		DPU_G0052688		DLA_04179		PPL_05597		DFA_04600										arl8																				1
DDB_G0283631	arfrp1		DDB_G0283631		DPU_G0069592		DLA_07705		PPL_08397		DFA_10940										arfrp1																				1							1
DDB_G0278443			DDB_G0278443		DPU_G0054126		DLA_04648		PPL_04580		DFA_09655										278443																				1						1
									PPL_13257
									PPL_04319
									PPL_09030
							DLA_01064
							DLA_04862
							DLA_04863
							DLA_04840
											DFA_10675
											DFA_08489
					DPU_G0061354
							DLA_00598
DDB_G0274445	arrB		DDB_G0274445		DPU_G0074070																arrB																				1
DDB_G0282457	arrA		DDB_G0282457																		arrA
DDB_G0281307	arl2		DDB_G0281307		DPU_G0072228		DLA_10305		PPL_02703		DFA_04894										arl2																				1
DDB_G0271792	arrC		DDB_G0271792		DPU_0066606																arrC																				1						1
DDB_G0292332			DDB_G0292332																		292332
DDB_G0278057	arrL		DDB_G0278057		DPU_G0072342		DLA_06302		PPL_00835		DFA_02732										arrL																				1								1
DDB_G0278543	srpRB		DDB_G0278543		DPU_G0054742		DLA_08142		PPL_04853		DFA_05587										srpRB																				1
Ras_Rap																					Ras_Rap
DDB_G0280437			DDB_G0280437		DPU_G0052626		DLA_06975				DFA_01850										280437																				1						1
											DFA_12986
DDB_G0292998	rasB		DDB_G0292998		DPU_G0075064		DLA_03061		PPL_03927		DFA_06202										rasB																				1								1
DDB_G0283537	rasS		DDB_G0283537		DPU_G0061508		DLA_02366		PPL_10147		DFA_03869										rasS																				1							1
									PPL_06055
									PPL_11839
									PPL_04786
DDB_G0293434	rasG		DDB_G0293434		DPU_G0062342		DLA_05710		PPL_07373		DFA_07547										rasG																				1
DDB_G0292996	rasD		DDB_G0292996		DPU_G0062120		DLA_04323		PPL_00339		DFA_01130										rasD																				1						1
DDB_G0281385	rasC		DDB_G0281385		DPU_G0070498		DLA_03890		PPL_09475		DFA_07619										rasC																				1								1
DDB_G0272857	rapB		DDB_G0272857		DPU_G0053506		DLA_07687		PPL_RapB		DFA_12425										rapB																				1
DDB_G0291237	rapA		DDB_G0291237		DPU_G0071072		DLA_09184		PPL_07896		DFA_12095										rapA																				1
DDB_G0270340	rapC		DDB_G0270340		DPU_G0062576		DLA_01080		PPL_02402		DFA_02753										rapC																				1							1
							DLA_05390		PPL_08912		DFA_03257																														1						1
DDB_G0292318	rsmD		DDB_G0292318		DPU_G0070728																rsmD																				1						1
DDB_G0278717	rsmG		DDB_G0278717		DPU_G0052952																rsmG																				1						1
DDB_G0273099	rsmE-1		DDB_G0273099																		rsmE-1
DDB_G0273825	rsmE-2		DDB_G0273825																		rsmE-2
DDB_G0278389	rsmF		DDB_G0278389																		rsmF
DDB_G0279305	rsmJ		DDB_G0279305																		rsmJ
DDB_G0278217	rsmK		DDB_G0278217																		rsmK
DDB_G0278403	rsmH		DDB_G0278403																		rsmH
DDB_G0270138	rasU		DDB_G0270138																		rasU
DDB_G0270122	rasW		DDB_G0270122																		rasW
DDB_G0270126	rasY		DDB_G0270126																		rasY
DDB_G0270736	rasV		DDB_G0270736																		rasV
DDB_G0270140	rasZ		DDB_G0270140																		rasZ
DDB_G0270124	rasX		DDB_G0270124		DPU_G0070892		DLA_04077		PPL_09018		DFA_05356										rasX																				1
DDB_G0293376	cpras2		DDB_G0293376		DPU_G0056356		DLA_08390		PPL_00764		DFA_11498										cpras2																							1
							DLA_00008
DDB_G0270932	phr		DDB_G0270932		DPU_G0062638		DLA_09575		PPL_03298		DFA_02721										phr																				1							1
DDB_G0277041	rheb		DDB_G0277041		DPU_G0055948		DLA_11571		PPL_07264		DFA_00988										rheb																				1							1
DDB_G0277381	cpras1		DDB_G0277381		DPU_G0062908		DLA_10899		PPL_07296		DFA_02818										cpras1																				1								1
DDB_G0283547	rsmA		DDB_G0283547		DPU_G0066746		DLA_10000		PPL_08518												rsmA																				1								1
DDB_G0281253	rsmB		DDB_G0281253		DPU_G0053296																rsmB																				1						1
DDB_G0293786			DDB_G0293786																		293786
DDB_G0277329			DDB_G0277329		DPU_G0057704		DLA_05294		PPL_07824		DFA_12145																																	1
									PPL_12803
DDB_G0271844			DDB_G0271844		DPU_G0069450		DLA_07026		PPL_08525		DFA_07139										271844																				1								1
DDB_G0275093			DDB_G0275093		DPU_G0060650		DLA_02514		PPL_03274		DFA_02989																														1
											DFA_10043
											DFA_10041
											DFA_10042
											DFA_09890
											DFA_10036
											DFA_01931
											DFA_10437
											DFA_04897
									PPL_10537
											DFA_04972
											DFA_04956
											DFA_04954
											DFA_04899
									PPL_03867
											DFA_03826
DDB_G0278449	rsmC		DDB_G0278449																		rsmC
									PPL_00873
									PPL_05820
									PPL_00539
DDB_G0287061			DDB_G0287061		DPU_G0051548																287061																				1						1
DDB_G0287207			DDB_G0287207																		287207
DDB_G0278119			DDB_G0278119		DPU_G0067688																278119																				1						1
Roco																					Roco
DDB_G0273259	QkgA-1		DDB_G0273259																		qkgA-1
DDB_G0273635	QkgA-2		DDB_G0273635																		qkgA-2
DDB_G0268636	Roco11		DDB_G0268636																		roco11
DDB_G0288251	roco4		DDB_G0288251		DPU_G0058498		DLA_06711		PPL_09273		DFA_11519										roco4																							1
											DFA_08918
DDB_G0288183	Roco9		DDB_G0288183		DPU_G0072160		DLA_04716		PPL_07407		DFA_09477										roco9																						1
DDB_G0286127	Roco8		DDB_G0286127		DPU_G0058976		DLA_05125		PPL_04837		DFA_00686										roco8																					1
DDB_G0279417	roco6		DDB_G0279417		DPU_G0065240		DLA_07814		PPL_12503		DFA_08323										roco6																								1		1
DDB_G0269250	pats1		DDB_G0269250		DPU_G0070698		DLA_00280		PPL_12048		DFA_06290										pats1																						1				1
									PPL_08655
DDB_G0291710	Roco10		DDB_G0291710		DPU_G0063892		DLA_03203		PPL_02805		DFA_00911										roco10																								1
DDB_G0291079	gbpC		DDB_G0291079		DPU_G0059624		DLA_04605		PPL_12173		DFA_12690										gbpC																				1							1
DDB_G0294533	roco5		DDB_G0294533		DPU_G0063182		DLA_09485		PPL_10521		DFA_03850										roco5																				1								1
DDB_G0267472	roco7		DDB_G0267472		DPU_G0059300		DLA_07643		PPL_05273		DFA_09719										roco7																						1					1
Gpn																					Gpn
DDB_G0285197	gpn3		DDB_G0285197		DPU_G0052310		DLA_06353		PPL_11620		DFA_04873										gpn3																				1								1
DDB_G0281787	gpn2		DDB_G0281787		DPU_G0074580		DLA_10082		PPL_09604		DFA_08303										gpn2																				1								1
DDB_G0293220	gpn1		DDB_G0293220		Dpur_gpn1		DLA_03832		PPL_02997		DFA_10615										gpn1																				1
Rag
DDB_G0288701	RagA		DDB_G0288701		DPU_G0056242		DLA_05756		PPL_06049		DFA_09775										RagA																				1
DDB_G0284495	RagC		DDB_G0284495		DPU_G0056746		DLA_09487		PPL_06818		DFA_02693										RagC																				1
Miro
DDB_G0267830	gemA		DDB_G0267830		DPU_G0071886		DLA_01048		PPL_00873		DFA_03347										gemA																								1
Rol																					Rol
DDB_G0270744			DDB_G0270744		DPU_G0070482		DLA_11272		PPL_00243		DFA_01459										270744																				1
																																								sum	96	1	3	3	5	0	38	11	16
																																								%	88.8889	0.925926	2.77778	2.77778	4.62963	0	35.514	10.2804	14.9533
																																								Sum set	108						107
[truncated: 36 more columns]

## Sheet: Summation
Family	Domain conservation						Family	Conserved regulation						Family	Majority developmental profile						Family	Majority pre cell-type			Family	Majority cell type					Family	Encystation			Family	present in #species						When single in:					Family	Gene conservation pattern
	full	1 different	Branch-spc.	Grp4 spec.	2/3scattered	all different		full	1 different	Branch-spc.	Grp4 spec.	2/3scattered	all different		constitutive	down after growth	mid dev dip	up early	mid dev peak	up late		prestalk	prespore	equivocal		growth	spore	stalk	cup	equivocal		up in cyst	down or flat	equivocal		1	2	3	4	5		Ddis	Dpur	Dlac	Ppal	Dfas		full	1 out
AllGEFs(161)	55.9441	22.3776	4.1958	4.1958	11.8881	1.3986	AllGEFs(161)	30.4965	19.8582	6.38298	14.8936	21.2766	7.0922	AllGEFs(161)	7.33333	21.3333	4.66667	44	18.6667	4	AllGEFs(161)	40.2778	19.4444	40.2778	AllGEFs(161)	14.6667	14	20	7.33333	44	AllGEFs(161)	41.6667	18.9394	39.3939	AllGEFs(161)	11.1801	4.96894	1.86335	2.48447	79.5031		16.6667	5.55556	16.6667	27.7778	33.3333	AllGEFs(161)	78.882	2.48447
ArfGEF(8)	83.3333	0	0	0	16.6667	0	ArfGEF(8)	50	16.6667	0	16.6667	16.6667	0	ArfGEF(8)	42.8571	0	0	42.8571	14.2857	0	ArfGEF(8)	33.3333	50	16.6667	ArfGEF(8)	0	28.5714	14.2857	0	57.1429	ArfGEF(8)	57.1429	42.8571	0	ArfGEF(8)	25	0	0	0	75		50	0	0	50	0	ArfGEF(8)	75	0
RabGEF(24)	57.1429	19.0476	4.7619	0	19.0476	0	RabGEF(24)	28.5714	14.2857	4.7619	23.8095	23.8095	4.7619	RabGEF(24)	8.69565	4.34783	8.69565	65.2174	13.0435	0	RabGEF(24)	14.2857	28.5714	57.1429	RabGEF(24)	9.09091	18.1818	27.2727	0	45.4545	RabGEF(24)	60	0	40	RabGEF(24)	12.5	0	0	0	87.5		0	0	33.3333	0	66.6667	RabGEF(24)	87.5	0
RacRhoGEF(51)	45.6522	26.087	6.52174	6.52174	15.2174	0	RacRhoGEF(51)	22.2222	22.2222	8.88889	20	20	6.66667	RacRhoGEF(51)	4.08163	16.3265	8.16327	40.8163	24.4898	6.12245	RacRhoGEF(51)	47.8261	13.0435	39.1304	RacRhoGEF(51)	12.5	10.4167	27.0833	6.25	43.75	RacRhoGEF(51)	40.9091	15.9091	43.1818	RacRhoGEF(51)	9.80392	3.92157	1.96078	0	84.3137		0	0	40	20	40	RacRhoGEF(51)	82.3529	0
RasGEF(32)	55.1724	27.5862	6.89655	3.44828	3.44828	3.44828	RasGEF(32)	42.8571	17.8571	14.2857	7.14286	7.14286	10.7143	RasGEF(32)	3.57143	25	3.57143	50	17.8571	0	RasGEF(32)	55.1724	0	44.8276	RasGEF(32)	16.129	9.67742	19.3548	6.45161	48.3871	RasGEF(32)	22.2222	22.2222	55.5556	RasGEF(32)	9.375	6.25	3.125	0	81.25		0	0	0	66.6667	33.3333	RasGEF(32)	81.25	0
Dock(8)	50	25	0	12.5	12.5	0	Dock(8)	12.5	37.5	0	25	25	0	Dock(8)	0	12.5	0	62.5	25	0	Dock(8)	50	12.5	37.5	Dock(8)	12.5	0	0	25	62.5	Dock(8)	66.6667	0	33.3333	Dock(8)	0	0	0	0	100		0	0	0	0	0	Dock(8)	100	0
ELMO(8)	42.8571	14.2857	0	14.2857	28.5714	0	ELMO(8)	28.5714	14.2857	0	0	28.5714	28.5714	ELMO(8)	0	16.6667	0	66.6667	16.6667	0	ELMO(8)	66.6667	0	33.3333	ELMO(8)	16.6667	16.6667	16.6667	0	50	ELMO(8)	66.6667	16.6667	16.6667	ELMO(8)	12.5	12.5	0	0	75		0	0	0	0	100	ELMO(8)	75	0
RCC1(30)	73.0769	19.2308	0	0	3.84615	3.84615	RCC1(30)	34.6154	19.2308	0	7.69231	34.6154	3.84615	RCC1(30)	10.3448	48.2759	0	17.2414	13.7931	10.3448	RCC1(30)	25	42.8571	32.1429	RCC1(30)	25	21.4286	10.7143	14.2857	28.5714	RCC1(30)	31.8182	36.3636	31.8182	RCC1(30)	13.3333	10	3.33333	13.3333	60		50	25	0	25	0	RCC1(30)	60	13.3333
	full	1 different	Branch-spc.	Grp4 spec.	2/3scattered	all different		full	1 different	Branch-spc.	Grp4 spec.	2/3scattered	all different		constitutive	down after growth	mid dev dip	up early	mid dev peak	up late		prestalk	prespore	equivocal		growth	spore	stalk	cup	equivocal		up in cyst	down or flat	equivocal		1	2	3	4	5		Ddis	Dpur	Dlac	Ppal	Dfas		full	1 out
AllGAPs(127)	65.812	20.5128	1.7094	3.4188	8.54701	0	AllGAPs(127)	28.2051	28.2051	11.1111	14.5299	15.3846	2.5641	AllGAPs(127)	22.1311	7.37705	6.55738	41.8033	18.0328	4.09836	AllGAPs(127)	38.5965	14.0351	47.3684	AllGAPs(127)	9.7561	9.7561	18.6992	7.31707	54.4715	AllGAPs(127)	55.1724	17.2414	27.5862	AllGAPs(127)	7.08661	0.787402	3.14961	5.51181	83.4646		10	10	0	60	20	AllGAPs(127)	82.6772	5.51181
ArfGAP(13)	41.6667	33.3333	8.33333	0	16.6667	0	ArfGAP(13)	41.6667	25	8.33333	25	0	0	ArfGAP(13)	23.0769	7.69231	0	46.1538	15.3846	7.69231	ArfGAP(13)	58.3333	16.6667	25	ArfGAP(13)	0	16.6667	8.33333	0	75	ArfGAP(13)	54.5455	27.2727	18.1818	ArfGAP(13)	7.69231	0	0	7.69231	84.6154		0	0	0	0	100	ArfGAP(13)	84.6154	7.69231
RabGAPs(30)	87.0968	9.67742	0	0	3.22581	0	RabGAPs(30)	41.9355	32.2581	3.22581	12.9032	9.67742	0	RabGAPs(30)	29.0323	3.22581	3.22581	51.6129	9.67742	3.22581	RabGAPs(30)	13.3333	33.3333	53.3333	RabGAPs(30)	9.67742	9.67742	6.45161	3.22581	70.9677	RabGAPs(30)	63.3333	3.33333	33.3333	RabGAPs(30)	3.125	0	3.125	3.125	90.625		0	100	0	0	0	RabGAPs(30)	90.625	3.125
RacRhoGAP(51)	54.1667	25	2.08333	8.33333	10.4167	0	RacRhoGAP(51)	20.8333	22.9167	18.75	12.5	18.75	6.25	RacRhoGAP(51)	10.6383	10.6383	12.766	42.5532	19.1489	4.25532	RacRhoGAP(51)	44.6809	4.25532	51.0638	RacRhoGAP(51)	10	8	26	8	48	RacRhoGAP(51)	60.8696	19.5652	19.5652	RacRhoGAP(51)	3.92157	1.96078	3.92157	5.88235	84.3137		33.3333	0	0	66.6667	0	RacRhoGAP(51)	82.3529	5.88235
RasGAP(20)	66.6667	20	0	0	13.3333	0	RasGAP(20)	26.6667	26.6667	6.66667	20	20	0	RasGAP(20)	45	10	5	25	10	5	RasGAP(20)	50	7.14286	42.8571	RasGAP(20)	10.5263	15.7895	31.5789	5.26316	36.8421	RasGAP(20)	55.5556	16.6667	27.7778	RasGAP(20)	25	0	5	10	60		0	0	0	80	20	RasGAP(20)	60	10
RapGAP(11)	81.8182	18.1818	0	0	0	0	RapGAP(11)	9.09091	45.4545	9.09091	9.09091	27.2727	0	RapGAP(11)	9.09091	0	0	36.3636	54.5455	0	RapGAP(11)	45.4545	9.09091	45.4545	RapGAP(11)	18.1818	0	9.09091	27.2727	45.4545	RapGAP(11)	9.09091	36.3636	54.5455	RapGAP(11)	0	0	0	0	100		0	0	0	0	0	RapGAP(11)	100	0
	full	1 different	Branch-spc.	Grp4 spec.	2/3scattered	all different		full	1 different	Branch-spc.	Grp4 spec.	2/3scattered	all different		constitutive	down after growth	mid dev dip	up early	mid dev peak	up late		prestalk	prespore	equivocal		growth	spore	stalk	cup	equivocal		up in cyst	down or flat	equivocal		1	2	3	4	5		Ddis	Dpur	Dlac	Ppal	Dfas		full	1 out
AllGTPases(337)	88.8889	2.77778	0.925926	2.77778	4.62963	0	AllGTPases(337)	35.514	19.6262	10.2804	14.9533	14.0187	5.60748	AllGTPases(337)	15.0198	19.7628	4.74308	29.249	24.9012	6.32411	AllGTPases(337)	33.1606	20.7254	46.114	AllGTPases(337)	15.6682	15.2074	17.5115	12.9032	38.7097	AllGTPases(337)	12.5	50	37.5	AllGTPases(337)	68.2493	3.56083	0.890208	1.78042	25.5193		32.0346	17.316	12.5541	17.7489	20.3463	AllGTPases(337)	25.5193	1.78042
Arf-Sar(63)	100	0	0	0	0	0	Arf-Sar(63)	40	6.66667	6.66667	13.3333	20	13.3333	Arf-Sar(63)	10.5263	21.0526	0	28.9474	21.0526	18.4211	Arf-Sar(63)	18.5185	14.8148	66.6667	Arf-Sar(63)	10.8108	29.7297	13.5135	8.10811	37.8378	Arf-Sar(63)	15	40	45	Arf-Sar(63)	76.1905	3.1746	1.5873	0	19.0476		20.8333	16.6667	22.9167	20.8333	18.75	Arf-Sar(63)	19.0476	0
Rab-Ran(142)	95.122	0	0	0	4.87805	0	Rab-Ran(142)	45	25	5	10	12.5	2.5	Rab-Ran(142)	15.3153	25.2252	3.6036	30.6306	22.5225	2.7027	Rab-Ran(142)	31.3253	26.506	42.1687	Rab-Ran(142)	20.4819	12.0482	19.2771	6.0241	42.1687	Rab-Ran(142)	12.1951	48.7805	39.0244	Rab-Ran(142)	71.831	2.8169	0.704225	2.11268	22.5352		35.9223	24.2718	12.6214	9.70874	17.4757	Rab-Ran(142)	22.5352	2.11268
RacRho(49)	100	0	0	0	0	0	RacRho(49)	33.3333	16.6667	16.6667	16.6667	16.6667	0	RacRho(49)	27.907	11.6279	9.30233	18.6047	25.5814	6.97674	RacRho(49)	35.7143	17.8571	46.4286	RacRho(49)	14.2857	17.1429	20	17.1429	31.4286	RacRho(49)	10	75	15	RacRho(49)	75.5102	2.04082	0	2.04082	20.4082		27.027	18.9189	10.8108	29.7297	13.5135	RacRho(49)	20.4082	2.04082
Ras-Rap(62)	91.6667	8.33333	0	0	0	0	Ras-Rap(62)	33.3333	12.5	16.6667	20.8333	8.33333	8.33333	Ras-Rap(62)	4.65116	20.9302	9.30233	34.8837	25.5814	4.65116	Ras-Rap(62)	45.9459	10.8108	43.2432	Ras-Rap(62)	9.09091	9.09091	20.4545	29.5455	31.8182	Ras-Rap(62)	4.54545	59.0909	36.3636	Ras-Rap(62)	61.2903	8.06452	1.6129	3.22581	25.8065		36.8421	0	2.63158	23.6842	36.8421	Ras-Rap(62)	25.8065	3.22581
Roco(14)	22.2222	11.1111	11.1111	33.3333	22.2222	0	Roco(14)	22.2222	11.1111	22.2222	11.1111	22.2222	11.1111	Roco(14)	0	0	0	45.4545	45.4545	9.09091	Roco(14)	54.5455	9.09091	36.3636	Roco(14)	27.2727	0	9.09091	9.09091	54.5455	Roco(14)	30	20	50	Roco(14)	35.7143	0	0	0	64.2857		60	0	0	20	20	Roco(14)	64.2857	0
SmallFam(7)	85.7143	0	0	0	14.2857	0	SmallFam(7)	0	57.1429	0	28.5714	14.2857	0	SmallFam(7)	42.8571	0	0	14.2857	42.8571	0	SmallFam(7)	0	57.1429	42.8571	SmallFam(7)	14.2857	28.5714	0	0	57.1429	SmallFam(7)	14.2857	28.5714	57.1429	SmallFam(7)	0	0	0	0	100		0	0	0	0	0	SmallFam(7)	100	0
[truncated: 4 more columns]
