# Supplementary material for: Interactome and evolutionary conservation of Dictyostelid small GTPases and their direct regulators
Source: Small GTPases. 2021 Oct 5;13(1):239–54. doi: 10.1080/21541248.2021.1984829 (PMC8923023; doi:10.1080/21541248.2021.1984829)
Supplement: Supplemental Material [file KSGT_A_1984829_SM5747.zip › supplementary/Supplemental_Table_S2.xlsx]

## Sheet: ArfGEF
													constitutive		prestalk		growth		up in cyst
													down after growth		prespore		spore		down or flat
													mid dev peak		equivocal		stalk		equivocal
													mid dev dip				cup
													up early				equivoval																								Summation
													up late
Gene id/locus tag	Gene name/abb.id.		Orthologs across 5 genomes										Developmental profile and cell type										For presentation																		Domain conservation						Conserved regulation
			Ddis		Dpur		Dlac		Ppal		Dfas																														full	Branch-spc.	Grp4 spec.	1 different	2/3scattered	all different	full	Branch-spc.	Grp4 spec.
ArfGEF																					ArfGEF
DDB_G0290771			DDB_G0290771		DPU_G0064670		DLA_11791		PPL_08837		DFA_05701										290771																								1
DDB_G0290369			DDB_G0290369		DPU_G0074638		DLA_08455		PPL_04049		DFA_12170										290369																				1								1
DDB_G0273101			DDB_G0273101		DPU_G0072120		DLA_08820		PPL_08053		DFA_04299										273101																				1						1
DDB273831			DDB273831																		273831
									PPL_11200
DDB_G0279241			DDB_G0279241		DPU_G0068948		DLA_10694		PPL_10293		DFA_11559										279241																				1						1
DDB_G0287459	secG		DDB_G0287459		DPU_G0059504		DLA_01168		PPL_05633		DFA_04214										secG																				1
DDB_G0272486	sec7		DDB_G0272486		DPU_G0069118		DLA_06920		PPL_12526		DFA_11731										sec7																				1						1
																																								Sum	5	0	0	0	1	0	3	0	1
																																								%	83.3333	0	0	0	16.6667	0	50	0	16.6667
																																								Sum set	6						6
[truncated: 36 more columns]

## Sheet: RabGEF
													constitutive		prestalk		growth		up in cyst		Gene name/id.		From Dictybase/SACGB										constitutive		prestalk		growth		up in cyst
													down after growth		prespore		spore		down or flat														down after growth		prespore		spore		down or flat
													mid dev peak		equivocal		stalk		equivocal														mid dev peak		equivocal		stalk		equivocal
													mid dev dip				cup																mid dev dip				cup
													up early				equivoval																up early				equivoval
													up late																				up late
Gene id/locus tag	Gene name/abb.id.		Orthologs across 5 genomes										Developmental profile and cell type										For presentation																		Domain conservation						Conserved regulation
			Ddis		Dpur		Dlac		Ppal		Dfas																														full	Branch-spc.	Grp4 spec.	1 different	2/3scattered	all different	full	Branch-spc.	Grp4 spec.
																					RabGEF
DDB_G0290193			DDB_G0290193		DPU_G0075822		DLA_05680		PPL_00808		DFA_00327										290193																				1								1
DDB_G0291906			DDB_G0291906		DPU_G0063934		DLA_02982		PPL_05232		DFA_01978										291906																				1						1
DDB_G0268404			DDB_G0268404		DPU_G0070422		DLA_07163		PPL_06274		DFA_04936										268404																					1
DDB_G0287935			DDB_G0287935		DPU_G0053590		DLA_05597		PPL_05510		DFA_02622										287935																								1
DDB_G0270918			DDB_G0270918		DPU_G0070248		DLA_09610		PPL_12085		DFA_03490										270918																								1
DDB_G0288237			DDB_G0288237		DPU_G0072150		DLA_01272		PPL_04146		DFA_07212										288237																				1						1
DDB_G0280221			DDB_G0280221		DPU_G0059424		DLA_10690		PPL_00323		DFA_11408										280221																				1						1
DDB_G0287961			DDB_G0287961		DPU_G0075382		DLA_02331		PPL_06444		DFA_08802										287961																				1								1
							DLA_09928
DDB_G0281111			DDB_G0281111		DPU_G0066234		DLA_08450		PPL_02231		DFA_03938										281111																				1
DDB_G0279477			DDB_G0279477		DPU_G0067162		DLA_03341		PPL_12603		DFA_08587										279477																							1			1
DDB_G0286707			DDB_G0286707		DPU_G0070778		DLA_04882		PPL_00449		DFA_08525										286707																				1
DDB_G0268820			DDB_G0268820		DPU_G0056940		DLA_01087		PPL_09619		DFA_05562										268820																				1
DDB_G0275413			DDB_G0275413		DPU_G0054864		DLA_01863		PPL_12281		DFA_03421										275413																							1					1
DDB_G0272038	rgfA		DDB_G0272038		DPU_G0051482		DLA_02177		PPL_02237		DFA_04491										rgfA																				1
DDB_G0285073			DDB_G0285073		DPU_G0074054		DLA_08997		PPL_12633		DFA_05294										285073																				1						1
DDB_G0289495			DDB_G0289495		DPU_G0072402		DLA_11641		PPL_05620		DFA_08317										289495																							1			1
DDB_G0271844			DDB_G0271844		DPU_G0069450		DLA_07026		PPL_08525		DFA_07139										271844																				1								1
DDB_G0291115			DDB_G0291115		DPU_G0062418		DLA_02493		PPL_10638		DFA_12243										291115																				1
											DFA_09115
											DFA_09116
DDB_G0280165			DDB_G0280165		DPU_G0053852		DLA_10804		PPL_03637		DFA_01555										280165																				1							1
DDB_G0279937			DDB_G0279937		DPU_G0067470		DLA_05282		PPL_13067		DFA_01161										279937																								1
DDB_G0284213			DDB_G0284213		DPU_G0052718		DLA_04215		PPL_05529		DFA_04595										284213																				1								1
																																								Sum	14	1	0	3	3	0	6	1	5
																																								%	66.6667	4.7619	0	14.2857	14.2857	0	28.5714	4.7619	23.8095
																																								Sum set	21						21
[truncated: 36 more columns]

## Sheet: Rac_RhoGEF
													constitutive		prestalk		growth		up in cyst
													down after growth		prespore		spore		down or flat
													mid dev peak		equivocal		stalk		equivocal
													mid dev dip				cup
													up early				equivoval
													up late
Gene id/locus tag	Gene name/abb.id.		Orthologs across 5 genomes										Developmental profile and cell type										For presentation																		Domain conservation						Conserved regulation
RhoGEF family			Ddis		Dpur		Dlac		Ppal		Dfas										RhoGEF																				full	Branch-spc.	Grp4 spec.	1 different	2/3scattered	all different	full	Branch-spc.	Grp4 spec.
RacGEF																					RacGEF
DDB_G0277131	gxcBB		DDB_G0277131		DPU_G0071592		DLA_05410		PPL_09196		DFA_05521										gxcBB																				1
DDB_G0277987	gxcA		DDB_G0277987		DPU_G0066182		DLA_10922		PPL_11514		DFA_12166										gxcA																				1								1
DDB_G0293928	gxcZ		DDB_G0293928		DPU_G0055330																gxcZ																							1
DDB_G0267854	gxcD		DDB_G0267854		DPU_G0067656		DLA_06759		PPL_07748		DFA_07653										gxcD																							1					1
DDB_G0285303	gxcR		DDB_G0285303		DPU_G0064124		DLA_00712		PPL_05033		DFA_03896										gxcR																				1
DDB_G0282381	gefC		DDB_G0282381		DPU_G0066114		DLA_03672		PPL_01950		DFA_11596										gefC																				1						1
DDB_G0293124	kxcB		DDB_G0293124		DPU_G0069236		DLA_03775		PPL_06265		DFA_10173										kxcB																				1								1
DDB_G0274889	gxcX		DDB_G0274889		DPU_G0066958		DLA_00350		PPL_07806		DFA_05578										gxcX																				1
											DFA_05659
											DFA_07541
DDB_G0281047	gxcEE		DDB_G0281047		DPU_G0061832		DLA_06147		PPL_03888		DFA_11267										gxcEE																				1						1
DDB_G0293266	gxcY		DDB_G0293266		DPU_G0063332		DLA_00045		PPL_11372		DFA_10908										gxcY																								1		1
DDB_G0285859	gxcP		DDB_G0285859		DPU_G0065600		DLA_07141		PPL_02359		DFA_12924										gxcP																							1
DDB_G0289859	kxcA		DDB_G0289859		DPU_G0065986		DLA_07265		PPL_00748		DFA_09369										kxcA																					1
DDB_G0278417	xacB		DDB_G0278417		DPU_G0057146		DLA_09323		PPL_03688		DFA_10606										xacB																						1
DDB_G0294533	roco5		DDB_G0294533		DPU_G0063182		DLA_09485		PPL_10521		DFA_03850										roco5																								1				1
DDB_G0280087	gxcS		DDB_G0280087		DPU_G0062438		DLA_07453		PPL_04359		DFA_04051										gxcS																							1			1
DDB_G0269610	gxcT		DDB_G0269610		DPU_G0069476		DLA_10729		PPL_08706		DFA_05049										gxcT																				1
DDB_G0282271	gxcV		DDB_G0282271		DPU_G0053238		DLA_09914		PPL_07529		DFA_01552										gxcV																				1
DDB_G0291007	gxcK		DDB_G0291007		DPU_G0061232		DLA_02462		PPL_02014		DFA_02919										gxcK																								1
DDB_G0293396	gxcO		DDB_G0293396		DPU_G0052190		DLA_07721		PPL_05961		DFA_01530										gxcO																					1						1
DDB_G0275679	gxcJJ		DDB_G0275679		DPU_G0063228		DLA_11180		PPL_07327		DFA_10157										gxcTT																							1
DDB_G0290023	gxcL		DDB_G0290023		DPU_G0064952		DLA_04672		PPL_11077		DFA_00407										gxcL																							1				1
DDB_G0291996	gxcU		DDB_G0291996		DPU_G0052094		DLA_02737		PPL_01011		DFA_00923										gxcU																				1
							DLA_05243
DDB_G0278147	gxcW		DDB_G0278147		DPU_G0055058		DLA_09096		PPL_03177_76		DFA_04853										gxcW																							1					1
DDB_G0278703	gxcII		DDB_G0278703		DPU_G0061516		DLA_07043		PPL_03132		DFA_00784										gxcII																								1
DDB_G0269934	rgbA		DDB_G0269934		DPU_G0053802		DLA_01060		PPL_09529		DFA_04255										rgbA																				1
DDB_G0285391	xacC		DDB_G0285391		DPU_G0067748		DLA_02962		PPL_09199		DFA_06983										xacC																					1					1
DDB_G0268354	gxcGG		DDB_G0268354		DPU_G0065484		DLA_01232		PPL_02589		DFA_10604										gxcGG																							1			1
DDB_G0291085	gxcE		DDB_G0291085		DPU_G0059622		DLA_02281		PPL_08158		DFA_11996										gxcE																				1
DDB_G0290493	gxcHH		DDB_G0290493		DPU_G0064668		DLA_09730		PPL_04272		DFA_06546										gxcHH																				1						1
DDB_G0284739	gxcFF		DDB_G0284739		DPU_G0053642		DLA_01953		PPL_06060		DFA_04253										gxcFF																				1
DDB_G0282717	gxcAA		DDB_G0282717		DPU_G0055702		DLA_08992		PPL_05227		DFA_00709										gxcAA_ps																							1
DDB_G0291978	xacA		DDB_G0291978		DPU_G0052100		DLA_02697		PPL_02734		DFA_10985										xacA																							1					1
DDB_G0279123	gxcCC		DDB_G0279123		DPU_G0075670		DLA_09046		PPL_10742		DFA_00535										gxcCC																								1
DDB_G0269424	gxcB		DDB_G0269424		DPU_G0060288		DLA_05252		PPL_10611		DFA_07682										gxcB																				1
DDB_G0284845	gxcC		DDB_G0284845		DPU_G0063820		DLA_06561		PPL_02932		DFA_05887										gxcC																				1
DDB_G0282073	gxcG		DDB_G0282073		DPU_G0055688		DLA_06991		PPL_02595		DFA_05739										gxcG																								1			1
									PPL_03163
DDB_G0279733	gxcDD		DDB_G0279733		DPU_G0074182		DLA_09154		PPL_12167		DFA_13390										gxcDD																				1
DDB_G0293340	gxcKK		DDB_G0293340		DPU_G0055312		DLA_09810														gxcKK																							1
							DLA_10991
DDB_G0288377	gxcH		DDB_G0288383		DPU_G0071828		DLA_07655		PPL_08827		DFA_08610										gxcH																				1							1
DDB_G0288383	gxcI		DDB_G0288377		DPU_G0071818																gxcI																				1						1
DDB_G0293978	gxcJ		DDB_G0293978		DPU_G0055350		DLA_01348		PPL_08827		DFA_09335										gxcJ																						1				1
DDB_G0284501	gxcQ		DDB_G0284501		DPU_G0059456		DLA_06623		PPL_06869		DFA_10929										gxcQ																						1						1
DDB_G0277017	gxcN		DDB_G0277017		DPU_G0072848		DLA_04629		PPL_05651		DFA_06034										gxcN																				1						1
DDB_G0282475	gxcF		DDB_G0282475		DPU_G0071806		DLA_04130		PPL_00552		DFA_04462										gxcF																				1
DDB_G0292262	myoM		DDB_G0292262		DPU_G0070836		DLA_01898		PPL_05993		DFA_10821										myoM																								1				1
DDB_G0272372	gxcM		DDB_G0272372		DPU_G0064972		DLA_10245		PPL_11615		DFA_08426										gxcM																							1					1
																																								Sum	21	3	3	12	7	0	10	4	9
																																								%	45.6522	6.52174	6.52174	26.087	15.2174	0	22.2222	8.88889	20
																																								Sum set	46						45
[truncated: 36 more columns]

## Sheet: RasGEF
													constitutive		prestalk		growth		up in cyst
													down after growth		prespore		spore		down or flat
													mid dev peak		equivocal		stalk		equivocal
													mid dev dip				cup
													up early				equivoval
													up late
Gene id/locus tag	Gene name/abb.id.		Orthologs across 5 genomes										Developmental profile and cell type										For presentation																		Domain conservation						Conserved regulation
RasGEF family			Ddis		Dpur		Dlac		Ppal		Dfas										RasGEF																				full	Branch-spc.	Grp4 spec.	1 different	2/3scattered	all different	full	Branch-spc.	Grp4 spec.
RasGEF family																					RasGEF
DDB_G0277913	gefJ		DDB_G0277913		DPU_G0070058		DLA_02598		PPL_13674		DFA_02250										gefJ																				1
DDB_G0277915	gefl		DDB_G0277915		DPU_G0067018																gefl																				1						1
DDB_G0284329	gefA		DDB_G0284329		DPU_G0068254		DLA_04172		PPL_02834		DFA_03909										gefA																							1
DDB_G0276963	gefH		DDB_G0276963		DPU_G0068372		DLA_04107		PPL_09153		DFA_05909										gefH																				1
DDB_G0293006	gefF		DDB_G0293006		DPU_G0062158		DLA_01781		PPL_05851		DFA_11570										gefF																					1						1
DDB_G0271868	gefS		DDB_G0271868		DPU_G0068312		DLA_04854		PPL_03728		DFA_00795										gefS																							1			1
DDB_G0274605	gefR		DDB_G0274605		DPU_G0068714		DLA_09127		PPL_09966		DFA_04493										gefR																							1			1
DDB_G0290901	gefK		DDB_G0290901		DPU_G0057172		DLA_04808		PPL_07337		DFA_00237										gefK																				1								1
DDB_G0269222	gefB		DDB_G0269222		DPU_G0062218		DLA_06727		PPL_12336		DFA_07660										gefB																				1						1
DDB_G0278867	gefBB		DDB_G0278867		DPU_G0051336		DLA_07165		PPL_08934		DFA_03496										gefBB																				1
DDB_G0276371	gefL		DDB_G0276371		DPU_G0058366		DLA_09427		PPL_02172		DFA_12119										gefL																							1			1
DDB_G0272032	gefG		DDB_G0272032		DPU_G0055640		DLA_07147		PPL_05842		DFA_03237										gefG																					1
DDB_G0268578	gefV		DDB_G0268578		DPU_G0070412		DLA_07063														gefV																							1			1
DDB_G0290267	gefO		DDB_G0290267		DPU_G0067520																gefO																				1						1
DDB_G0289613	gefAA		DDB_G0289613		DPU_G0060962		DLA_07254		PPL_09370		DFA_06786										gefAA																						1					1
DDB_G0282381	gefC		DDB_G0282381		DPU_G0066114		DLA_03672		PPL_01950		DFA_11596										gefC																				1						1
DDB_G0269298	gefX		DDB_G0269298		DPU_G0053790		DLA_11151		PPL_11479		DFA_08023										gefX																				1							1
DDB_G0275703	gefN		DDB_G0275703		DPU_G0060982		DLA_08488		PPL_10455		DFA_09696										gefN																								1
DDB_G0289667	gefD		DDB_G0289667		DPU_G0064598		DLA_10094		PPL_00430		DFA_11176										gefD																				1						1
DDB_G0279569	gflD		DDB_G0279569		DPU_G0073816		DLA_03146		PPL_11833		DFA_07092										gflD																							1
DDB_G0286773	gflB		DDB_G0286773		DPU_G0061560		DLA_07752		PPL_11184		DFA_05157										gflB																							1					1
DDB_G0291079	gbpC		DDB_G0291079		DPU_G0059624		DLA_04605		PPL_12173		DFA_12690										gbpC																				1
									PPL_07125
									PPL_05045
											DFA_11390
DDB_G0282373	gbpD		DDB_G0282373		DPU_G0055716		DLA_05996		PPL_00535		DFA_00705										gbpD																									1	1
DDB_G0274607	gefM		DDB_G0274607		DPU_G0075706		DLA_05400		PPL_11287		DFA_01641										gefM																							1
DDB_G0289665	gefQ		DDB_G0289665		DPU_G0055100		DLA_07493		PPL_01055		DFA_11219										gefQ																				1						1
DDB_G0269252	gefE		DDB_G0269252		DPU_G0066586		DLA_06863		PPL_01105		DFA_05530										gefE																				1						1
DDB_G0281573	gefP		DDB_G0281573		DPU_G0052204		DLA_08875		PPL_10606		DFA_04829										gefP																				1
DDB_G0267666	gefW		DDB_G0267666		DPU_G0062088		DLA_06901		PPL_09044		DFA_01017										gefW																				1
DDB_G0276019	gefY		DDB_G0276019		DPU_G0066304		DLA_02471		PPL_02682		DFA_03677										gefY																				1							1
																																								Sum	16	2	1	8	1	1	12	4	2
																																								%	55.1724	6.89655	3.44828	27.5862	3.44828	3.44828	42.8571	14.2857	7.14286
																																								Sum set	29						28
[truncated: 36 more columns]

## Sheet: Dock
	conserved with same functional domains and same regulation as majority												constitutive		prestalk		growth		up in cyst
	conserved with same functional domains but different regulation as majority												down after growth		prespore		spore		down or flat
													mid dev peak		equivocal		stalk		equivocal
	conserved with different functional domains and same regulation as majority												mid dev dip				cup
	conserved with different functional domains and different regulation as majority												up early				equivoval
													up late
Gene id/locus tag	Gene name/abb.id.		Orthologs across 5 genomes										Developmental profile and cell type										For presentation																		Domain conservation						Conserved regulation
			Ddis		Dpur		Dlac		Ppal		Dfas																														full	Branch-spc.	Grp4 spec.	1 different	2/3scattered	all different	full	Branch-spc.	Grp4 spec.
Dock																					Dock
DDB_G0275239	zizC		DDB_G0275239		DPU_G0053332		DLA_00577		PPL_08779		DFA_03468										zizC																						1
DDB_G0275035	zizA		DDB_G0275035		DPU_G0052276		DLA_07363		PPL_10569		DFA_01419										zizA																				1								1
DDB_G0268888	zizD		DDB_G0268888		DPU_G0070224		DLA_02753		PPL_12957		DFA_02656										zizD																				1								1
DDB_G0293084	zizB		DDB_G0293084		DPU_G0056004		DLA_07986		PPL_09136		DFA_10294										zizB																				1
DDB_G0291974	docA		DDB_G0291974		DPU_G0051892		DLA_04055		PPL_10763		DFA_00241										docA																							1			1
DDB_G0284725	docD		DDB_G0284725		DPU_G0061656		DLA_09986		PPL_10305		DFA_01105										docD																				1
DDB_G0270404	docB		DDB_G0270404		DPU_G0054908		DLA_07886		PPL_12812		DFA_03863										docB																								1
DDB_G0292004	docC		DDB_G0292004		DPU_G0060636		DLA_01013		PPL_06369		DFA_11270										docC																							1
																																								Sum	4	0	1	2	1	0	1	0	2
																																								%	50	0	12.5	25	12.5	0	12.5	0	25
																																								Sum set	8						8
[truncated: 36 more columns]

## Sheet: ELMO
													constitutive		prestalk		growth		up in cyst
													down after growth		prespore		spore		down or flat
													mid dev peak		equivocal		stalk		equivocal
													mid dev dip				cup
													up early				equivoval
													up late
Gene id/locus tag	Gene name/abb.id.		Orthologs across 5 genomes										Developmental profile and cell type										For presentation																		Domain conservation						Conserved regulation
elmo			Ddis		Dpur		Dlac		Ppal		Dfas										elmo																				full	Branch-spc.	Grp4 spec.	1 different	2/3scattered	all different	full	Branch-spc.	Grp4 spec.
																					Elmo
DDB_G0280179	elmoB		DDB_G0280179		DPU_G0066098		DLA_11607		PPL_08937		DFA_00305										elmoB																				1
DDB_G0282949	elmoC		DDB_G0282949		DPU_G0067304		DLA_11010		PPL_09298		DFA_01318										elmoC																				1
DDB_G0278051	elmoA		DDB_G0278051		DPU_G0057496		DLA_01091		PPL_00418		DFA_03462										elmoA																						1
DDB_G0280943	elmoD		DDB_G0280943		DPU_G0065782		DLA_10097		PPL_04498		DFA_08986										elmoD																								1		1
DDB_G0267548	elmoF		DDB_G0267548		DPU_G0070396		DLA_04315		PPL_11078		DFA_10642										elmoF																								1		1
DDB_G0279657	elmoE		DDB_G0279657		DPU_G0073680		DLA_10403		PPL_10257		DFA_10354										elmoE																							1
							DLA_08393				DFA_02324																														1
											DFA_00564
																																								Sum	3	0	1	1	2	0	2	0	0
																																								%	42.8571	0	14.2857	14.2857	28.5714	0	28.5714	0	0
																																								Sum set	7						7
[truncated: 36 more columns]

## Sheet: RCC1
													constitutive		prestalk		growth		up in cyst
													down after growth		prespore		spore		down or flat
													mid dev peak		equivocal		stalk		equivocal
													mid dev dip				cup
													up early				equivoval
													up late
Gene id/locus tag			Orthologs across 5 genomes										Developmental profile and cell type										For presentation																		Domain conservation						Conserved regulation
			Ddis		Dpur		Dlac		Ppal		Dfas																														full	Branch-spc.	Grp4 spec.	1 different	2/3scattered	all different	full	Branch-spc.	Grp4 spec.
	RCC1																				RCC1
DDB_G0292586			DDB_G0292586		DPU_G0054148		DLA_11122		PPL_00717		DFA_04582										292586																				1								1
DDB_G0267586			DDB_G0267586		DPU_G0062102		DLA_10085		PPL_00504		DFA_01078										267586																				1
DDB_G0276695			DDB_G0276695		DPU_G0070846		DLA_04627		PPL_05585		DFA_11348										276695																				1
DDB_G0277429			DDB_G0277429		DPU_G0073466		DLA_03584		PPL_04074		DFA_01048										277429																				1
DDB_G0279253			DDB_G0279253		DPU_G0059312		DLA_02717		PPL_08806		DFA_01437										279253																				1
DDB_G0295671			DDB_G0295671																		295671
DDB_G0285261			DDB_G0285261		DPU_G0062458		DLA_05804				DFA_12713										285261																				1								1
DDB_G0279435			DDB_G0279435		DPU_G0054138		DLA_11212		PPL_01110		DFA_08386										279435																								1
DDB_G0283369			DDB_G0283369		DPU_G0051494		DLA_10205		PPL_06832		DFA_02109										283369																				1
DDB_G0276527			DDB_G0276527		DPU_G0056214		DLA_09637		PPL_05059		DFA_06350										276527																				1						1
DDB_G0269934	rgbA		DDB_G0269934		DPU_G0053802		DLA_01060		PPL_09529		DFA_04255										rgbA																				1
DDB_G0282575	rabGAP		DDB_G0282575		DPU_G0071468		DLA_04531		PPL_00817		DFA_07584										282575																				1						1
DDB_G0278255			DDB_G0278255		DPU_G0072334																278255																				1						1
DDB_G0282381	gefC		DDB_G0282381		DPU_G0066114		DLA_03672		PPL_01950		DFA_11596										gefC																				1						1
DDB_G0278125			DDB_G0278125		DPU_G0067022		DLA_06403		PPL_02345		DFA_01830										278125																							1			1
DDB_G0280093	racGG		DDB_G0280093		DPU_G0054624		DLA_07443		PPL_09632		DFA_10820										racGG																				1
DDB_G0269700			DDB_G0269700		DPU_G0059934		DLA_06744		PPL_05952		DFA_01516										269700																							1
DDB_G0282633			DDB_G0282633		DPU_G0064506		DLA_10528		PPL_07535		DFA_11917										282633																				1
DDB_G0281767			DDB_G0281767																		281767
DDB_G0295713			DDB_G0295713		DPU_G0055830				PPL_07754		DFA_01122										295713																							1
DDB_G0293756			DDB_G0293756		DPU_G0062772		DLA_08082				DFA_00373										293756																									1	1
					DPU_G0063186
DDB_G0284187	Dd5P2		DDB_G0284187		DPU_G0073556		DLA_03952		PPL_02840		DFA_03503										Dd5P2																				1
							DLA_04869		PPL_10144		DFA_05845																														1						1
DDB_G0284033			DDB_G0284033		DPU_G0072814																284033																				1						1
DDB_G0270246			DDB_G0270246				DLA_08761		PPL_06037		DFA_01065										270246																							1
							DLA_05330				DFA_05740																														1						1
DDB_G0289237	tirA		DDB_G0289237		DPU_G0070328		DLA_11040		PPL_02972		DFA_09033										tirA																							1
									PPL_08844
DDB_G0284145			DDB_G0284145		DPU_G0053632		DLA_10217		PPL_02312		DFA_11339										284145																				1
																																								Sum	19	0	0	5	1	1	9	0	2
																																								%	73.0769	0	0	19.2308	3.84615	3.84615	34.6154	0	7.69231
																																								Sum set	26						26
[truncated: 36 more columns]

## Sheet: allGEFs
													constitutive		prestalk		growth		up in cyst
													down after growth		prespore		spore		down or flat
													mid dev peak		equivocal		stalk		equivocal
													mid dev dip				cup
													up early				equivoval
													up late
Gene id/locus tag	Gene name/abb.id.		Orthologs across 5 genomes										Developmental profile and cell type										For presentation																		Domain conservation						Conserved regulation
			Ddis		Dpur		Dlac		Ppal		Dfas																														full	Branch-spc.	Grp4 spec.	1 different	2/3scattered	all different	full	Branch-spc.	Grp4 spec.
ArfGEF																					ArfGEF
DDB_G0290771			DDB_G0290771		DPU_G0064670		DLA_11791		PPL_08837		DFA_05701										290771																								1
DDB_G0290369			DDB_G0290369		DPU_G0074638		DLA_08455		PPL_04049		DFA_12170										290369																				1								1
DDB_G0273101			DDB_G0273101		DPU_G0072120		DLA_08820		PPL_08053		DFA_04299										273101																				1						1
DDB273831			DDB273831																		273831
									PPL_11200
DDB_G0279241	ArfGEF		DDB_G0279241		DPU_G0068948		DLA_10694		PPL_10293		DFA_11559										279241																				1						1
DDB_G0287459	secG		DDB_G0287459		DPU_G0059504		DLA_01168		PPL_05633		DFA_04214										secG																				1
DDB_G0272486	sec7		DDB_G0272486		DPU_G0069118		DLA_06920		PPL_12526		DFA_11731										sec7																				1						1
RabGEF																					RabGEF
DDB_G0290193			DDB_G0290193		DPU_G0075822		DLA_05680		PPL_00808		DFA_00327										290193																				1								1
DDB_G0291906			DDB_G0291906		DPU_G0063934		DLA_02982		PPL_05232		DFA_01978										291906																				1						1
DDB_G0268404			DDB_G0268404		DPU_G0070422		DLA_07163		PPL_06274		DFA_04936										268404																					1
DDB_G0287935			DDB_G0287935		DPU_G0053590		DLA_05597		PPL_05510		DFA_02622										287935																								1
DDB_G0270918			DDB_G0270918		DPU_G0070248		DLA_09610		PPL_12085		DFA_03490										270918																								1
DDB_G0288237			DDB_G0288237		DPU_G0072150		DLA_01272		PPL_04146		DFA_07212										288237																				1						1
DDB_G0280221			DDB_G0280221		DPU_G0059424		DLA_10690		PPL_00323		DFA_11408										280221																				1						1
DDB_G0287961			DDB_G0287961		DPU_G0075382		DLA_02331		PPL_06444		DFA_08802										287961																				1								1
							DLA_09928
DDB_G0281111			DDB_G0281111		DPU_G0066234		DLA_08450		PPL_02231		DFA_03938										281111																				1
DDB_G0279477			DDB_G0279477		DPU_G0067162		DLA_03341		PPL_12603		DFA_08587										279477																							1			1
DDB_G0286707			DDB_G0286707		DPU_G0070778		DLA_04882		PPL_00449		DFA_08525										286707																				1
DDB_G0268820			DDB_G0268820		DPU_G0056940		DLA_01087		PPL_09619		DFA_05562										268820																				1
DDB_G0275413			DDB_G0275413		DPU_G0054864		DLA_01863		PPL_12281		DFA_03421										275413																							1					1
DDB_G0272038	rgfA		DDB_G0272038		DPU_G0051482		DLA_02177		PPL_02237		DFA_04491										rgfA																				1
DDB_G0285073			DDB_G0285073		DPU_G0074054		DLA_08997		PPL_12633		DFA_05294										285073																				1						1
DDB_G0289495			DDB_G0289495		DPU_G0072402		DLA_11641		PPL_05620		DFA_08317										289495																							1			1
DDB_G0271844			DDB_G0271844		DPU_G0069450		DLA_07026		PPL_08525		DFA_07139										271844																				1								1
DDB_G0291115			DDB_G0291115		DPU_G0062418		DLA_02493		PPL_10638		DFA_12243										291115																				1
											DFA_09115
											DFA_09116
DDB_G0280165			DDB_G0280165		DPU_G0053852		DLA_10804		PPL_03637		DFA_01555										280165																				1							1
DDB_G0279937			DDB_G0279937		DPU_G0067470		DLA_05282		PPL_13067		DFA_01161										279937																								1
DDB_G0284213			DDB_G0284213		DPU_G0052718		DLA_04215		PPL_05529		DFA_04595										284213																				1								1
Rac-RhoGEF																					Rac-RhoGEF
DDB_G0277131	gxcBB		DDB_G0277131		DPU_G0071592		DLA_05410		PPL_09196		DFA_05521										gxcBB																				1
DDB_G0277987	gxcA		DDB_G0277987		DPU_G0066182		DLA_10922		PPL_11514		DFA_12166										gxcA																				1								1
DDB_G0293928	gxcZ		DDB_G0293928		DPU_G0055330																gxcZ																							1
DDB_G0267854	gxcD		DDB_G0267854		DPU_G0067656		DLA_06759		PPL_07748		DFA_07653										gxcD																							1					1
DDB_G0285303	gxcR		DDB_G0285303		DPU_G0064124		DLA_00712		PPL_05033		DFA_03896										gxcR																				1
DDB_G0282381	gefC		DDB_G0282381		DPU_G0066114		DLA_03672		PPL_01950		DFA_11596										gefC																				1						1
DDB_G0293124	kxcB		DDB_G0293124		DPU_G0069236		DLA_03775		PPL_06265		DFA_10173										kxcB																				1								1
DDB_G0274889	gxcX		DDB_G0274889		DPU_G0066958		DLA_00350		PPL_07806		DFA_05578										gxcX																				1
											DFA_05659
											DFA_07541
DDB_G0281047	gxcEE		DDB_G0281047		DPU_G0061832		DLA_06147		PPL_03888		DFA_11267										gxcEE																				1						1
DDB_G0293266	gxcY_ps		DDB_G0293266		DPU_G0063332		DLA_00045		PPL_11372		DFA_10908										gxcY_ps																								1		1
DDB_G0285859	gxcP		DDB_G0285859		DPU_G0065600		DLA_07141		PPL_02359		DFA_12924										gxcP																							1
DDB_G0289859	kxcA_ps		DDB_G0289859		DPU_G0065986		DLA_07265		PPL_00748		DFA_09369										kxcA_ps																					1
DDB_G0278417	xacB		DDB_G0278417		DPU_G0057146		DLA_09323		PPL_03688		DFA_10606										xacB																						1
DDB_G0294533	roco5		DDB_G0294533		DPU_G0063182		DLA_09485		PPL_10521		DFA_03850										roco5																								1				1
DDB_G0280087	gxcS		DDB_G0280087		DPU_G0062438		DLA_07453		PPL_04359		DFA_04051										gxcS																							1			1
DDB_G0269610	gxcT		DDB_G0269610		DPU_G0069476		DLA_10729		PPL_08706		DFA_05049										gxcT																				1
DDB_G0282271	gxcV		DDB_G0282271		DPU_G0053238		DLA_09914		PPL_07529		DFA_01552										gxcV																				1
DDB_G0291007	gxcK		DDB_G0291007		DPU_G0061232		DLA_02462		PPL_02014		DFA_02919										gxcK																								1
DDB_G0293396	gxcO		DDB_G0293396		DPU_G0052190		DLA_07721		PPL_05961		DFA_01530										gxcO																					1						1
DDB_G0275679	gxcJJ		DDB_G0275679		DPU_G0063228		DLA_11180		PPL_07327		DFA_10157										gxcTT																							1
DDB_G0290023	gxcL		DDB_G0290023		DPU_G0064952		DLA_04672		PPL_11077		DFA_00407										gxcL																							1				1
DDB_G0291996	gxcU		DDB_G0291996		DPU_G0052094		DLA_02737		PPL_01011		DFA_00923										gxcU																				1
							DLA_05243
DDB_G0278147	gxcW		DDB_G0278147		DPU_G0055058		DLA_09096		PPL_03177_76		DFA_04853										gxcW																							1					1
DDB_G0278703	gxcII		DDB_G0278703		DPU_G0061516		DLA_07043		PPL_03132		DFA_00784										gxcII																								1
DDB_G0269934	rgbA		DDB_G0269934		DPU_G0053802		DLA_01060		PPL_09529		DFA_04255										rgbA																				1
DDB_G0285391	xacC		DDB_G0285391		DPU_G0067748		DLA_02962		PPL_09199		DFA_06983										xacC																					1					1
DDB_G0268354	gxcGG		DDB_G0268354		DPU_G0065484		DLA_01232		PPL_02589		DFA_10604										gxcGG																							1			1
DDB_G0291085	gxcE		DDB_G0291085		DPU_G0059622		DLA_02281		PPL_08158		DFA_11996										gxcE																				1
DDB_G0290493	gxcHH		DDB_G0290493		DPU_G0064668		DLA_09730		PPL_04272		DFA_06546										gxcHH																				1						1
DDB_G0284739	gxcFF		DDB_G0284739		DPU_G0053642		DLA_01953		PPL_06060		DFA_04253										gxcFF																				1
DDB_G0282717	gxcAA		DDB_G0282717		DPU_G0055702		DLA_08992		PPL_05227		DFA_00709										gxcAA_ps																							1
DDB_G0291978	xacA		DDB_G0291978		DPU_G0052100		DLA_02697		PPL_02734		DFA_10985										xacA																							1					1
DDB_G0279123	gxcCC		DDB_G0279123		DPU_G0075670		DLA_09046		PPL_10742		DFA_00535										gxcCC																								1
DDB_G0269424	gxcB		DDB_G0269424		DPU_G0060288		DLA_05252		PPL_10611		DFA_07682										gxcB																				1
DDB_G0284845	gxcC		DDB_G0284845		DPU_G0063820		DLA_06561		PPL_02932		DFA_05887										gxcC																				1
DDB_G0282073	gxcG		DDB_G0282073		DPU_G0055688		DLA_06991		PPL_02595		DFA_05739										gxcG																								1			1
									PPL_03163
DDB_G0279733	gxcDD		DDB_G0279733		DPU_G0074182		DLA_09154		PPL_12167		DFA_13390										gxcDD																				1
DDB_G0293340	gxcKK		DDB_G0293340		DPU_G0055312		DLA_09810														gxcKK																							1
							DLA_10991
DDB_G0288377	gxcH		DDB_G0288383		DPU_G0071828		DLA_07655		PPL_08827		DFA_08610										gxcH																				1							1
DDB_G0288383	gxcI		DDB_G0288377		DPU_G0071818																gxcI																				1						1
DDB_G0293978	gxcJ		DDB_G0293978		DPU_G0055350		DLA_01348		PPL_08827		DFA_09335										gxcJ																						1				1
DDB_G0284501	gxcQ		DDB_G0284501		DPU_G0059456		DLA_06623		PPL_06869		DFA_10929										gxcQ																						1						1
DDB_G0277017	gxcN		DDB_G0277017		DPU_G0072848		DLA_04629		PPL_05651		DFA_06034										gxcN																				1						1
DDB_G0282475	gxcF		DDB_G0282475		DPU_G0071806		DLA_04130		PPL_00552		DFA_04462										gxcF																				1
DDB_G0292262	myoM		DDB_G0292262		DPU_G0070836		DLA_01898		PPL_05993		DFA_10821										myoM																								1				1
DDB_G0272372	gxcM		DDB_G0272372		DPU_G0064972		DLA_10245		PPL_11615		DFA_08426										gxcM																							1					1
RasGEF family																					RasGEF
DDB_G0277913	gefJ		DDB_G0277913		DPU_G0070058		DLA_02598		PPL_13674		DFA_02250										gefJ																				1
DDB_G0277915	gefl		DDB_G0277915		DPU_G0067018																gefl																				1						1
DDB_G0284329	gefA		DDB_G0284329		DPU_G0068254		DLA_04172		PPL_02834		DFA_03909										gefA																							1
DDB_G0276963	gefH		DDB_G0276963		DPU_G0068372		DLA_04107		PPL_09153		DFA_05909										gefH																				1
DDB_G0293006	gefF		DDB_G0293006		DPU_G0062158		DLA_01781		PPL_05851		DFA_11570										gefF																					1						1
DDB_G0271868	gefS		DDB_G0271868		DPU_G0068312		DLA_04854		PPL_03728		DFA_00795										gefS																							1			1
DDB_G0274605	gefR		DDB_G0274605		DPU_G0068714		DLA_09127		PPL_09966		DFA_04493										gefR																							1			1
DDB_G0290901	gefK		DDB_G0290901		DPU_G0057172		DLA_04808		PPL_07337		DFA_00237										gefK																				1								1
DDB_G0269222	gefB		DDB_G0269222		DPU_G0062218		DLA_06727		PPL_12336		DFA_07660										gefB																				1						1
DDB_G0278867	gefBB		DDB_G0278867		DPU_G0051336		DLA_07165		PPL_08934		DFA_03496										gefBB																				1
DDB_G0276371	gefL		DDB_G0276371		DPU_G0058366		DLA_09427		PPL_02172		DFA_12119										gefL																							1			1
DDB_G0272032	gefG		DDB_G0272032		DPU_G0055640		DLA_07147		PPL_05842		DFA_03237										gefG																					1
DDB_G0268578	gefV		DDB_G0268578		DPU_G0070412		DLA_07063														gefV																							1			1
DDB_G0290267	gefO		DDB_G0290267		DPU_G0067520																gefO																				1						1
DDB_G0289613	gefAA		DDB_G0289613		DPU_G0060962		DLA_07254		PPL_09370		DFA_06786										gefAA																						1					1
DDB_G0282381	gefC		DDB_G0282381		DPU_G0066114		DLA_03672		PPL_01950		DFA_11596										gefC																				1						1
DDB_G0269298	gefX		DDB_G0269298		DPU_G0053790		DLA_11151		PPL_11479		DFA_08023										gefX																				1							1
DDB_G0275703	gefN		DDB_G0275703		DPU_G0060982		DLA_08488		PPL_10455		DFA_09696										gefN																								1
DDB_G0289667	gefD		DDB_G0289667		DPU_G0064598		DLA_10094		PPL_00430		DFA_11176										gefD																				1						1
DDB_G0279569	gflD		DDB_G0279569		DPU_G0073816		DLA_03146		PPL_11833		DFA_07092										gflD																							1
DDB_G0286773	gflB		DDB_G0286773		DPU_G0061560		DLA_07752		PPL_11184		DFA_05157										gflB																							1					1
DDB_G0291079	gbpC		DDB_G0291079		DPU_G0059624		DLA_04605		PPL_12173		DFA_12690										gbpC																				1
									PPL_07125
									PPL_05045
											DFA_11390
DDB_G0282373	gbpD		DDB_G0282373		DPU_G0055716		DLA_05996		PPL_00535		DFA_00705										gbpD																									1	1
DDB_G0274607	gefM		DDB_G0274607		DPU_G0075706		DLA_05400		PPL_11287		DFA_01641										gefM																							1
DDB_G0289665	gefQ		DDB_G0289665		DPU_G0055100		DLA_07493		PPL_01055		DFA_11219										gefQ																				1						1
DDB_G0269252	gefE		DDB_G0269252		DPU_G0066586		DLA_06863		PPL_01105		DFA_05530										gefE																				1						1
DDB_G0281573	gefP		DDB_G0281573		DPU_G0052204		DLA_08875		PPL_10606		DFA_04829										gefP																				1
DDB_G0267666	gefW		DDB_G0267666		DPU_G0062088		DLA_06901		PPL_09044		DFA_01017										gefW																				1
DDB_G0276019	gefY		DDB_G0276019		DPU_G0066304		DLA_02471		PPL_02682		DFA_03677										gefY																				1							1
Dock																					Dock
DDB_G0275239	zizC		DDB_G0275239		DPU_G0053332		DLA_00577		PPL_08779		DFA_03468										zizC																						1
DDB_G0275035	zizA		DDB_G0275035		DPU_G0052276		DLA_07363		PPL_10569		DFA_01419										zizA																				1								1
DDB_G0268888	zizD		DDB_G0268888		DPU_G0070224		DLA_02753		PPL_12957		DFA_02656										zizD																				1								1
DDB_G0293084	zizB		DDB_G0293084		DPU_G0056004		DLA_07986		PPL_09136		DFA_10294										zizB																				1
DDB_G0291974	docA		DDB_G0291974		DPU_G0051892		DLA_04055		PPL_10763		DFA_00241										docA																							1			1
DDB_G0284725	docD		DDB_G0284725		DPU_G0061656		DLA_09986		PPL_10305		DFA_01105										docD																				1
DDB_G0270404	docB		DDB_G0270404		DPU_G0054908		DLA_07886		PPL_12812		DFA_03863										docB																								1
DDB_G0292004	docC		DDB_G0292004		DPU_G0060636		DLA_01013		PPL_06369		DFA_11270										docC																							1
Elmo																					Elmo
DDB_G0280179	elmoB		DDB_G0280179		DPU_G0066098		DLA_11607		PPL_08937		DFA_00305										elmoB																				1
DDB_G0282949	elmoC		DDB_G0282949		DPU_G0067304		DLA_11010		PPL_09298		DFA_01318										elmoC																				1
DDB_G0278051	elmoA		DDB_G0278051		DPU_G0057496		DLA_01091		PPL_00418		DFA_03462										elmoA																						1
DDB_G0280943	elmoD		DDB_G0280943		DPU_G0065782		DLA_10097		PPL_04498		DFA_08986										elmoD																								1		1
DDB_G0267548	elmoF		DDB_G0267548		DPU_G0070396		DLA_04315		PPL_11078		DFA_10642										elmoF																								1		1
DDB_G0279657	elmoE		DDB_G0279657		DPU_G0073680		DLA_10403		PPL_10257		DFA_10354										elmoE																							1
							DLA_08393				DFA_02324																														1
											DFA_00564
	RCC1																				RCC1
DDB_G0292586			DDB_G0292586		DPU_G0054148		DLA_11122		PPL_00717		DFA_04582										292586																				1								1
DDB_G0267586			DDB_G0267586		DPU_G0062102		DLA_10085		PPL_00504		DFA_01078										267586																				1
DDB_G0276695			DDB_G0276695		DPU_G0070846		DLA_04627		PPL_05585		DFA_11348										276695																				1
DDB_G0277429			DDB_G0277429		DPU_G0073466		DLA_03584		PPL_04074		DFA_01048										277429																				1
DDB_G0279253			DDB_G0279253		DPU_G0059312		DLA_02717		PPL_08806		DFA_01437										279253																				1
DDB_G0295671			DDB_G0295671																		295671
DDB_G0285261			DDB_G0285261		DPU_G0062458		DLA_05804				DFA_12713										285261																				1								1
DDB_G0279435			DDB_G0279435		DPU_G0054138		DLA_11212		PPL_01110		DFA_08386										279435																								1
DDB_G0283369			DDB_G0283369		DPU_G0051494		DLA_10205		PPL_06832		DFA_02109										283369																				1
DDB_G0276527			DDB_G0276527		DPU_G0056214		DLA_09637		PPL_05059		DFA_06350										276527																				1						1
DDB_G0269934	rgbA		DDB_G0269934		DPU_G0053802		DLA_01060		PPL_09529		DFA_04255										rgbA																				1
DDB_G0282575	rabGAP		DDB_G0282575		DPU_G0071468		DLA_04531		PPL_00817		DFA_07584										282575																				1						1
DDB_G0278255			DDB_G0278255		DPU_G0072334																278255																				1						1
DDB_G0282381	gefC		DDB_G0282381		DPU_G0066114		DLA_03672		PPL_01950		DFA_11596										gefC																				1						1
DDB_G0278125			DDB_G0278125		DPU_G0067022		DLA_06403		PPL_02345		DFA_01830										278125																							1			1
DDB_G0280093	racGG		DDB_G0280093		DPU_G0054624		DLA_07443		PPL_09632		DFA_10820										racGG																				1
DDB_G0269700			DDB_G0269700		DPU_G0059934		DLA_06744		PPL_05952		DFA_01516										269700																							1
DDB_G0282633			DDB_G0282633		DPU_G0064506		DLA_10528		PPL_07535		DFA_11917										282633																				1
DDB_G0281767			DDB_G0281767																		281767
DDB_G0295713			DDB_G0295713		DPU_G0055830				PPL_07754		DFA_01122										295713																							1
DDB_G0293756			DDB_G0293756		DPU_G0062772		DLA_08082				DFA_00373										293756																									1	1
					DPU_G0063186
DDB_G0284187	Dd5P2		DDB_G0284187		DPU_G0073556		DLA_03952		PPL_02840		DFA_03503										Dd5P2																				1
							DLA_04869		PPL_10144		DFA_05845																														1						1
DDB_G0284033			DDB_G0284033		DPU_G0072814																284033																				1						1
DDB_G0270246			DDB_G0270246				DLA_08761		PPL_06037		DFA_01065										270246																							1
							DLA_05330				DFA_05740																														1						1
DDB_G0289237	tirA		DDB_G0289237		DPU_G0070328		DLA_11040		PPL_02972		DFA_09033										tirA																							1
									PPL_08844
DDB_G0284145			DDB_G0284145		DPU_G0053632		DLA_10217		PPL_02312		DFA_11339										284145																				1
																																								Sum	82	6	6	31	16	2	43	9	21
																																								%	57.3427	4.1958	4.1958	21.6783	11.1888	1.3986	30.4965	6.38298	14.8936
																																								Sum set	143						141
[truncated: 40 more columns]

## Sheet: ArfGAPS
													constitutive		prestalk		growth		up in cyst
													down after growth		prespore		spore		down or flat
													mid dev peak		equivocal		stalk		equivocal
													mid dev dip				cup
													up early				equivoval
													up late
Gene id/locus tag	Gene name/abb.id.		Orthologs across 5 genomes										Developmental profile and cell type										For presentation																		Domain conservation						Conserved regulation
			Ddis		Dpur		Dlac		Ppal		Dfas																														full	Branch-spc.	Grp4 spec.	1 different	2/3scattered	all different	full	Branch-spc.	Grp4 spec.
ArfGAP																					ArfGAP
DDB_G0276395	acapB		DDB_G0276395				DLA_02469		PPL_08797		DFA_08542										acapB																				1
DDB_G0281627			DDB_G0281627		DPU_G0054820		DLA_05242		PPL_00370		DFA_09762										281627																							1			1
DDB_G0292148	DDB_G0292148		DDB_G0292148		DPU_G0053846		DLA_00983		PPL_08913		DFA_02356										292148																					1					1
DDB_G0279733	gxcDD		DDB_G0279733		DPU_G0074182		DLA_09154		PPL_12167		DFA_13390										gxcDD																				1							1
DDB_G0278267			DDB_G0278267		DPU_G0057200		DLA_09544		PPL_09886		DFA_13232										278267																								1				1
DDB_G0275843			DDB_G0275843		DPU_G0064224		DLA_05630		PPL_00680		DFA_01002										275843																				1						1
DDB_G0275603			DDB_G0275603		DPU_G0054404		DLA_01795		PPL_08374		DFA_04827										275603																				1						1
DDB_G0279649	acapA		DDB_G0279649		DPU_G0061646		DLA_10412		PPL_10258		DFA_10381										acapA																							1
DDB_G0286695			DDB_G0286695		DPU_G0056534		DLA_07786		PPL_00949		DFA_01181										286695																				1								1
											DFA_09277
DDB_G0292150	ak1		DDB_G0292150		DPU_G0059918		DLA_02727		PPL_01758		DFA_02634										ak1																							1
DDB_G0267538			DDB_G0267538		DPU_G0053560		DLA_11406		PPL_12961		DFA_01341										267538																							1					1
DDB_G0275571			DDB_G0275571		DPU_G0067244		DLA_11079		PPL_05160		DFA_08077										275571																								1		1
																																								Sum	5	1	0	4	2	0	5	1	3
																																								%	41.6667	8.33333	0	33.3333	16.6667	0	41.6667	8.33333	25
																																								Sum set	12						12
[truncated: 36 more columns]

## Sheet: RabGAP
													constitutive		prestalk		growth		up in cyst
													down after growth		prespore		spore		down or flat
													mid dev peak		equivocal		stalk		equivocal
													mid dev dip				cup
													up early				equivoval
													up late
Gene id/locus tag	Gene name/abb.id.		Orthologs across 5 genomes										Developmental profile and cell type										For presentation																		Domain conservation						Conserved regulation
RabGAP family			Ddis		Dpur		Dlac		Ppal		Dfas										RabGAP																				full	Branch-spc.	Grp4 spec.	1 different	2/3scattered	all different	full	Branch-spc.	Grp4 spec.
RabGAP																					RabGAP
DDB_G0283285			DDB_G0283285		DPU_G0064178		DLA_00942		PPL_06223		DFA_05501										283285																				1						1
DDB_G0281137			DDB_G0281137		DPU_G0062904		DLA_09172		PPL_06220		DFA_11712										281137																				1						1
DDB_G0269982			DDB_G0269982		DPU_G0062670		DLA_04578		PPL_00244		DFA_02906										269982																				1
DDB_G0281891	rbg3		DDB_G0281891		DPU_G0069954		DLA_00439		PPL_02574		DFA_11658										rbg3																				1								1
DDB_G0280253			DDB_G0280253		DPU_G0069816		DLA_10966		PPL_08526		DFA_07138										280253																				1
DDB_G0269052			DDB_G0269052		DPU_G0066280		DLA_01575		PPL_11471		DFA_05400										269052																				1						1
DDB_G0284995			DDB_G0284995		DPU_G0057940		DLA_05326		PPL_03017		DFA_02192										284995																				1
DDB_G0288811			DDB_G0288811		DPU_G0064098		DLA_11202		PPL_00952		DFA_05336										288811																				1
DDB_G0288949			DDB_G0288949		DPU_G0058116		DLA_00295		PPL_02730		DFA_11937										288949																				1
DDB_G0278601			DDB_G0278601		DPU_G0067842		DLA_09064		PPL_09943		DFA_10265										278601																				1
DDB_G0268794	bub2		DDB_G0268794		DPU_G0065302		DLA_05646		PPL_03489		DFA_06363										bub2																				1								1
DDB_G0283055			DDB_G0283055		DPU_G0071136		DLA_08786		PPL_03909		DFA_09086										283055																				1
DDB_G0267760	tbck		DDB_G0267760		DPU_G0063474		DLA_08853		PPL_11827		DFA_05096										tbck																							1
DDB_G0280955	dsgg		DDB_G0280955		DPU_G0075318		DLA_07318		PPL_08230		DFA_05854										dsgg																							1			1
					DPU_G0068324
DDB_G0269130	phgA		DDB_G0269130		DPU_G0057418		DLA_06800		PPL_00139		DFA_10933										phgA																				1
DDB_G0282575			DDB_G0282575		DPU_G0071468		DLA_04531		PPL_00817		DFA_07584										282575																				1						1
							DLA_04886		PPL_00827		DFA_11708																														1						1
DDB_G0276961			DDB_G0276961		DPU_G0059720		DLA_01287		PPL_07971		DFA_03179										276961																				1
DDB_G0279511			DDB_G0279511		DPU_G0066754		DLA_00606		PPL_05283		DFA_08350										279511																				1						1
DDB_G0277967			DDB_G0277967		DPU_G0066186		DLA_07710		PPL_07771		DFA_10673										277967																				1						1
DDB_G0278181			DDB_G0278181		DPU_G0059550		DLA_09290		PPL_00919		DFA_00823										278181																				1						1
DDB_G0282303			DDBG_0282303		DPU_G0053252		DLA_00210		PPL_00671		DFA_01454										282303																				1
DDB_G0287379			DDB_G0287379		DPU_G0069770		DLA_08327		PPL_05280		DFA_11233										287379																				1						1
DDB_G0270856			DDB_G0270856		DPU_G0075000		DLA_01437		PPL_12440		DFA_03963										270856																				1
DDB_G0275421			DDB_G0275421		DPU_G0051300		DLA_05848		PPL_02225		DFA_03408										275421																								1		1
DDB_G0275345			DDB_G0275345		DPU_G0059716		DLA_07507		PPL_08211		DFA_02497										275345																				1						1
DDB_G0295717			DDB_G0295717		DPU_G0058590		DLA_04596		PPL_08829		DFA_09308										295717																				1								1
DDB_G0276119	cnrF		DDB_G0276119		DPU_G0068724		DLA_09380		17.6436		DFA_02517										cnrF																				1								1
DDB_G0288405			DDB_G0288405		DPU_G0063102		DLA_04658		PPL_07627		DFA_09711										288405																				1
DDB_G0290597			DDB_G0290597				DLA_02780		PPL_03790		DFA_01514										290597																							1				1
DDB_G0289735			DDB_G0289735		DPU_G0055108		DLA_05838		PPL_10440		DFA_11190										289735																				1						1
																																								Sum	27	0	0	3	1	0	13	1	4
																																								%	87.0968	0	0	9.67742	3.22581	0	41.9355	3.22581	12.9032
																																								Sum set	31						31
[truncated: 36 more columns]

[truncated: 10 more sheets: RhoGAP, RAPGAP, RasGAP, AllGAPs, RabGDI, RanBP, Rho GDI, All_oth_Regs, AllSums, Sheet1]
