# Supplementary material for: Interactome and evolutionary conservation of Dictyostelid small GTPases and their direct regulators
Source: Small GTPases. 2021 Oct 5;13(1):239–54. doi: 10.1080/21541248.2021.1984829 (PMC8923023; doi:10.1080/21541248.2021.1984829)
Supplement: Supplemental Material [file KSGT_A_1984829_SM5747.zip › supplementary/Supplemental_Table_S3.xlsx]

## Sheet: 1.Readme
This spreadsheet contains:
1. information on recognized interactions between G-proteins, GEFs, GAPs and other direct regulators in sheet 2.Recog.Interact. For consistency throughout the study and to avoid confounding nomenclature, gene instead of protein names are used.
2. information on protein function, mostly from knockouts, protein subcellular localization, protein pulldown in purified organelles and gene transcriptional responses to bacteria in sheet 3.Local+function
This information was used to annotate hierarchical trees generated by clustering of genes according to similarity in developmental and celltype specific expression (Figure 6, Supplemental Figure S17 and Supplemental_Table_S4_ClusterAnalysis.xlsx)
For figure 6 the primary interactions between G-proteins, GEFs, GAPs and other direct regulators in each cluster were visualized as networks; these interactions are listed in sheet 4.Networks
To visualize the total interactions (the primary interactions plus the GTPases, GEFs and GAPs that the primary interactors are additionally interacting with) for each protein, the interactions were labelled with a uniquely identifiable alphanumeric code that was colour coded in the conditional formatting option of Excel.
To start with, sets of interacting proteins were given the same code e.g. $1_, and if they also interacted with another set, that code was added on to it.
The colour codes are used to annotate interactions per protein in supplemental figure S17
Alphanumeric and colour code		Recognized interacting genes and gene sets
$1_		arfA, acapA, acapB
$2_		rab8A, dsgg
$3_		rab14
$4_		rab11A, cnrF
$5_		rab7A, rbg3
$6_		rab1A, qkgA
$7_		rasB, gefQ
$8_		rasS, gefB
$9_		rasG, rgaA, gefR, gefF, ngap, iqgC, axeB, gapA
$10_		rasD, gefE, rgbA
$11_		rasC, gefA, c2gapB
$12_		rapA, gbpD, rapgap1, rapgapB, rapgap3
$13_		rheB, tsc2
$14_		rac1A, docD, zizB, elmoA
$15_		rac1b, myoM
$16_		rac1c, gxct
$17_		racA, gxcC
$18_		racB, elmoE, gxcA
$19_		racC, xacA
$20_		racE
$21_		racF1
$22_		racF2
$23_		racG
$24_		racH
$25_		racI, gxDD
$26_		racJ
$27_		racL
$28_		rhoGDI
$29_		Phr, gefH
$30_		gxcU, Dd5P4
$31_		zizA
$33_		gflB
$34_		rab11C

## Sheet: 2.Recog.Interact.
Recognized interactions between GTPases and their likely GAPs and GEFS			Interactions with other regulators				Interacting GTPases,GEF and GAPs, coded						Other interactions, coded
G-protein	Same family GEFs	Same family GAPs	nonGEF/GAP	Regul.from other fam. or effectors	Other GTPases	Notes	1st	2nd	3rd	4th	5th	6th	Other GTPases			OtherGEFs/GAPs/GDIs
Arf
arfA		acapA, acapB				Both acaps have GAP activity on arf1; acapA seems to be more active.	$1_ (arfA,acapA,acapB)
Rab
rab1A					qkgA	Rab1A activates the kinase acitivity of qkgA							rab1A, qkgA	$6_
rab8A		dsgg				Rab8A pulls down dsgg (disgorgin), which has strong GAP activity on it.	$2_ (rab8A,dsgg)
rab14		phgA, dsgg		xacA		Rab14 pulls down phgA; dsgg has some activity on it; xacA is also a weak GAP; it is difficult to establish a hierarchy between phgA and xacA, phgA was taken primary, then xacA, and dsgg. However because phgA has no catalytic activity and acts as effector rather than GAP it is treated as with Rab11A.	$3_ (rab14)	$19_ (xacA)	$2_dsgg
rab11A		phgA, cnrF, dsgg				Rab11A pulls down phgA and dsgg; dsgg has very little activity on rab11A. cnrF does has GAP activity on Rab11A. PhgA has no catalytic activity on rab11a, but might be regarded as primary interaction based on functional data. With GAP activity as the main criterium cnrF was considered the primary gap and and dsgg and phgA were considered secondary.	$4_ (rab11A,cnrF)	$2_ (dsgg)								phgA	$4_
rab7A		rbg3				The interaction is based on analogies with the same proteins in other species and similar phenotypes of mutants. No biochemical evidence of interaction, nevertheless it seems reasonable to inlcude it.	$5_ (rab7A,rbg3)
rab11C		dsgg				Dsgg has some activity on rab11C.	$34_ (rab11C)	$2_ (dsgg)
Ras-Rap
rasB	gefQ	rgbA, nfaA, axeB, iqgC				RasB is activated by gefQ, inactivated by rgbA and weakly inactivated by nfaA and axeB, therefore these two are considered as secondary. RasB pulls down iqgC but it may be a weak or indirect interaction. Note that axeB is disrupted in Ddis axenic strains.	$7_ (rasB,gefQ)	$10_ (rgbA)	$9_ (nfaA,axeB,iqgC)
rasS	gefB	rgbA, axeB				AxeB is a secondary GAP for rasS. Note that axeB is disrupted in Ddis axenic strains.	$8_ (rasS, gefB)	$9_ (axeB)
rasG	gefR, gefB, gefF, gflB	nfaA, ngap, iqgC, rgbA, axeB, rgaA, gapA, C2gapB,				The three GEFs gefR, gefB and gefF may be equally important, the two first for chemotaxis, the third for pinocytosis. It is difficult to establish a hierarchy, as different pathways are involved for each. NfaA and ngap are GAPs regulating chemotaxis, perhaps equally important. iqgC and rgbA are GAPs regulating pinocytosis; axeB is also a GAP involved in pinocytosis but weaker. RasG binds very wea…	$9_ (rasG,rgaA,gefR,gefF,ngap,iqgC,axeB, gapA)	$8_ (gefB)		$11_ (c2gapB)
rasD	gefE	rgbA, axeB, rgaA				For rasD-gefE there is no direct proof of interaction/activity, but there is a very strong functional link. AxeB and rgaA are probably secondary to rgbA. Note that axeB is disrupted in Ddis axenic strains.	$10_ (rasD,gefE,rgbA)	$9_ (axeB,rgaA)
rasC	gefA	ngap, iqgC, C2gapB			racE, rapA	ngap coimmunoprecipitates active rasC but there is no activity data. RasC pulls down iqgC but this may be a weak or indirect interaction. Data on gflB is conflicting regarding interaction but this GEF seems to have activity only on rapA and not on any ras, and its disruption does not noticeably affect ras activity. For interaction with C2gapB see rasG.	$11_ (rasC,gefA, C2gapB)	$9_ (ngap,iqgc)					racE,rapA (co-activation of chemotaxis)	$12_	$20_
rapA	gbpD, gflB, gefQ	rgbA, axeB, rapgapB, rapgap1, rapgap3		gxcA, gxcC	rasC	The three GEFs may be equally important with gefQ being mentioned as unpublished result. Each of the three apparently works through a different signalling pathway and it is therefore difficult to establish a global hierarchy. rgbA and axeB are broad (unspecific) Ras and Rap GAPs, with axeB being weaker than rgbA; these may be primary (rgbA) and secondary (axeB) GAPs in endocytosis. For rapgapB no…	$12_ (rapA,gbpD, rapgap1,rapgapB,rapgap3)	$10_ (rgbA)	$33_ (gflB)	$9_ (axeB)	$7_ (gefQ)		rasC	$11_			$18_ (gxcA)	$17_ (gxcC)
rheB		tsc2				The interaction is based on analogies with the same proteins in other species. No biochemical evidence of interaction, nevertheless it seems reasonable to inlcude it.	$13_ (rheB, tsc2)
phr	gefH					They interact, although GEF activity not tested.	$29_ (phr, gefH)
Rho-rac
rac1a	gxcDD, myoM, docD, zizB, xacA	xacA	rdiA	rgaA, gapA, gflB		rgaA and gapA are effectors; out of the various interacting racs, primary for rgaA are rac1a/b/c; for gapA it is difficult to tell. For the GAPs, xacA is the primary GAP; gflB is not a functional GAP, therefore likely an effector. Among GEFs there is little about gxcDD, here considered secondary; xacA, myoM, docD, zizA are possibly equally important. Note that xacA has both GEF and GAP domains, s…	$14_ (rac1A,docD,zizB)	$15_ (myoM)	$19_ (xacA)	$25_ (gxcDD)						rdiA,rgaA,gapA, gflB	$33_ (gflB)	$9_ (rgaA,gapA)	$28_ (rdiA)
rac1b	gxcA, myoM		rdiA	rgaA, gapA		MyoM is considered the primary GEF and gxcA as secondary, the latter has activity on racB but only weakly on rac1b. Note that rac1a, rac1b and rac1c are functionally redundant.	$15_ (rac1b, myoM)	$18_ (gxcA)								rdiA,rgaA,gapA,		$9_ (rgaA,gapA)	$28_ (rdiA)
rac1c	gxcT		rdiA	rgaA, gapA		Note that rac1a, rac1b and rac1c are functionally redundant.	$16_ (rac1c,gxcT)									rdiA,rgaA,gapA,		$9_ (rgaA,gapA)	$28_ (rdiA)
racA	gxcC, gxcDD, zizB			gflB		gflB is not a functional GAP, acts as an effector. Among GEFs there is little about gxcDD and gxcC, they can be considered secondary.	$17_ (racA, gxcC)	$14_ (zizB)	$25_ (gxcDD)							gapA, gflB	$33_ (gflB)	$9_ (gapA)
racB	gxcA, elmoE		rdiA	gapA, gflB		gflB is not a functional GAP, therefore an effector. Both gxcA and elmoE may be equally important.	$18_ (racB, gxcA,elmoE)									rdiA,gapA,gflB	$33_ (gflB)	$9_ (gapA)	$28_ (rdiA)
racC	gxcC, gxcT, gxcDD, docD, zizB,	xacA	rdiA	rgaA, gapA		Among GEFs there is little about gxcDD, it can be consideered very secondary. XacA is a weak GAP, but is the only one known.	$19_ (racC, xacA)	$14_ (docD,zizB)	$17_ (GxcC)	$16_ (gxcT)	$25_ (gxcDD)					rdiA,rgaA,gapA,		$9_ (rgaA,gapA)	$28_ (rdiA)
racE	gxcC, gxcT, gxcDD, docD,	xacA	rdiA	rgaA, gapA, gflB	rasC	gflB is not a functional GAP, acts as an effector. XacA is a weak GAP here, but is the only one known. Among GEFs there is little about gxcDD and gxcC, they can be considered very secondary. GxcT is the primary GEF.	$20_ (racE)	$16_ (gxcT)	$17_ (GxcC)	$25_ (gxcDD)	$14_ (docD)	$19_ (xacA)	rasC	$11_		rdiA,rgaA,gapA,gflB	$33_ (gflB)	$9_ (rgaA,gapA)	$28_ (rdiA)
racF1	gxcT						$21_ (racF1)	$16_ (gxcT)
racF2				gapA, gflB		gflB is not a functional GAP, would act as an effector.	$22_ (racF2)									gapA, gflB	$33_ (gflB)	$9_ (gapA)
racG	gxcC, zizB, rgbA			gapA, gflB		gflB is not a functional GAP, would act as an effector. Among GEFs there is little about gxcC, it can de considered as secondary. RgbA is primary GEF for racG.	$23_ (racG)	$10_ (rgbA)	$14_ (zizB)	$17_ (gxcC)						gapA, gflB	$33_ (gflB)	$9_ (gapA)
racH	gxcC, gxcDD, rgbA			gapA		Among GEFs there is little about gxcDD and gxcC, they can be consideered as secondary. RgbA is probably a primary GEF for racH.	$24_ (racH)	$10_ (rgbA)	$17_ (gxcC)	$25_ (gxcDD)						gapA		$9_ (gapA)
racI	gxcC, gxcDD			gapA		Among GEFs there is little about gxcDD and gxcC to decide which is primary.	$25_ (racI, gxDD)	$17_ (gxcC)								gapA		$9_ (gapA)
racJ	gxcC						$26_ (racJ)	$17_ (gxcC)
racL	gxcC			gflB		gflB is not a functional GAP, therefore would act as an effector.	$27_ (racL)	$17_ (gxcC)								gflB	$33_ (gflB)
Other interactions
gxcU-Dd5P4	gxcU			Dd5P4		A direct interaction has been reported.										gxcU-Dd5P4	$30_
docC-elmoE	docC-elmoE					Co-immunoprecipitate.	$18_ (docC,elmoE)
docD-elmoA	docD-elmoA					Co-immunoprecipitate.	$14_ (docD,ElmoA)
zizA-elmoE						Co-immunoprecipitate.	$31_ (zizA)	$18_ (elmoE)
sec7-zizA	sec7-zizA					Sec7 pulls down zizA.	$31_ (zizA, sec7)
sec7-zizB	sec7-zizB					Sec7 pulls down zizB.	$31_ sec7	$14(zizB
gefH-gefA	gefA				gefH	GefH and gefA have been reported to heterodimerize.	$11_ (gefA)	gefH	$29_				gefH	$29_

## Sheet: 3.Local+function
																											Key
	Key																										1	No alteration
	1	Present																									2	Defect (usually loss of function but also gain of function)																			Key
	0	Absent																									0	Not tested																			1	Upregulated gene
		No data available														Key												No data available																			-1	Downregulated gene
	Localization data are based on immunocytochemistry studies of endogenous or epitope tagged exogenous protein and in in vivo studies of fluorescent protein fusions.															1	Present										Phenotypes have been collated form various functional approaches (gene disruption, overexpression, mutations). Where two approaches show conflicting data the phenotype is marked as defective.																				0	Unchanged
	Only data for full length proteins was scored.															0	Absent										The most commonly assayed processed have been scored. Growth is not considered, as it is determined by more than one process. It was taken as assay for pinocytosis if cell division was explicitly assayed and found unaffected.																				Genens significantly up/downregulated as per the cut-off values specified in each study
	No boxes ticked indicates that no data is available for the protein.															First author and PMID for each study are given in parentheses											Data from rac1a, rac1b and rac1c have been grouped and include results from multiple mutants																				First author and PMID for each study are given in parentheses

	Subcellular localization (vegetative, interphase)										Subcellular localization (vegetative, mitosis)		Subcellular localization (aggregation competent)			Proteomics											Function (unicellular)												Function (multicellular)								Transcriptional responses to bacteria
Gene	Cytoplasm	Cortex/plasma membrane	Macropinocytic cup/macropinosome	Phagocytic cup/phagosome	ER, Golgi	Other/not specified vesicles	Contractile vacuole system	Mitochondria	MTOC	Nucleus	Clevage furrow	Polar regions	Leading edge	Rear		Centrosome (Reinders 16512674)	Macropinosome (Journet 22120990)	Phagosome (Gotthardt 16926386)	Lipid droplets (Du 24036346)	Secreted proteome (Bakhtavatsalam 20422638)	Slime sheath (Huber 26152465)	Legionella-containing phagosome (Schevchuk 19482547)	Legionella vacuoles (Schmölders 28183814)	Legionella containing vacuoles (Hoffman 24373249)	Legionella vacuole (Urwyler 18980612)		Pinocytosis	Phagocytosis	Exocytosis/Secretion	Contractile vacuole/osmoregulation	Cell division	Morphology vegetative	Motility vegetative or random	Chemotaxis cAMP	Chemotaxis folate	Chemorepulsion	Cell-substrate adhesion	Cell-cell adhesion	Development timing	Aggregation/streaming	Mound/slug	Culmination	Spore viability	Phototaxis	Social behavior		Intracellular (Kjellin 31823727)	Pseudomonas (Carilla-Latorre 18590548)	Phagocytosis/growth on bacteria (Sillo 18559084)
Rho family
rac1a	1	1	1	1	1	0	0	0	0	0	0	1	1	0		0	1	1	1	0	0	0	0	0	0		2	2	1	0	2	2	2	2	2	2	0	2	2	2	2	2	1	0	0		1	0	0
rac1b	1	1	1	1	1	0	0	0	0	0	0	1	1	0		0	1	1	1	0	0	0	0	0	0		2	2	1	0	2	2	2	2	2	2	0	2	2	2	2	2	1	0	0		1	0	0
rac1c	1	1	1	1	1	0	0	0	0	0	0	1	1	0		0	1	1	1	0	0	0	0	0	0		2	2	1	0	2	2	2	2	2	2	0	2	2	2	2	2	1	0	0		1	0	0
racA	1	0	0	0	0	0	0	0	0	0	0	0	0	0		0	0	0	0	0	0	0	0	0	0		2	0	0	0	2	0	0	0	0	0	0	0	0	0	0	0	0	0	0		1	0	0
racB	1	0	0	0	0	0	0	0	0	0	0	0	0	0		0	1	0	1	0	0	0	0	0	0		2	2	2	0	2	2	0	2	0	0	0	0	2	2	2	2	0	0	0		0	0	0
racC	0	0	0	0	0	1	0	0	0	0	0	0	1	0		0	1	0	0	0	0	0	0	0	0		2	2	2	0	2	2	0	2	0	2	0	0	0	2	1	1	0	0	0		0	0	0
racE	1	1	0	0	0	0	0	0	0	0	1	0	0	1		0	1	0	1	0	0	0	0	0	0		0	1	0	0	2	0	1	2	0	0	0	0	2	2	2	2	1	0	0		0	0	0
racF1	1	1	1	1	0	0	0	0	0	0	0	0	0	0		0	0	0	0	0	0	0	0	0	0		1	1	1	0	1	0	0	0	0	0	0	0	0	1	1	1	0	0	0		0	0	0
racF2																0	0	0	0	0	0	0	0	0	0		0	0	0	0	0	0	0	0	0	0	0	2	0	0	0	0	0	0	0		0	0	0
racG	1	1	0	1	0	0	0	0	0	0	0	0	0	0		0	0	0	0	0	0	0	0	0	0		1	2	1	0	1	2	0	2	0	0	0	0	0	1	1	1	0	0	0		0	0	0
racH	1	0	1	0	1	1	0	0	0	0	0	0	0	0		0	1	0	0	0	0	0	0	0	0		2	2	1	0	2	0	0	1	0	0	0	0	0	2	2	2	0	0	0		0	0	0
racI																0	0	0	0	0	0	0	0	0	0		0	0	0	0	0	0	0	0	0	0	0	0	0	1	1	1	0	0	0		0	0	0
racJ																0	0	0	0	0	0	0	0	0	0		0	0	0	0	0	0	0	0	0	0	0	0	0	1	1	1	0	0	0		0	0	0
racL																0	0	0	0	0	0	0	0	0	0		0	0	0	0	0	0	0	0	0	0	0	0	0	1	1	1	0	0	0		0	0	0
racO																0	0	0	0	0	0	0	0	0	0																						1	0	0
rdiA	1	0	0	0	0	0	0	0	0	0	0	0	0	0		0	1	0	0	0	0	1	0	0	0		2	1	0	2	2	2	0	1	0	0	0	0	0	1	1	1	0	0	0		0	0	0
rdiB	1	0	0	0	0	0	0	0	0	0	0	0	0	0		0	0	0	0	0	0	0	0	0	0		0	0	0	0	0	0	0	0	0	0	0	0	0	1	1	1	0	0	0		0	0	0
myoM	1	1	1	0	0	0	0	0	0	0	0	0	0	0		0	0	0	0	0	0	0	0	0	0		0	1	0	2	0	2	0	0	0	0	0	0	2	2	1	1	0	0	0		0	0	0
gxcA	1	1	0	0	0	0	0	0	0	0	0	0	1	1		0	0	0	0	0	0	0	0	0	0		0	0	0	0	0	0	0	2	0	0	0	0	2	1	1	1	0	0	0		0	0	0
gxcB	0	1	0	0	0	0	0	0	0	0	0	0	0	0		0	0	0	0	0	0	0	0	0	0		0	1	2	0	1	0	1	0	0	0	0	0	2	1	1	1	0	1	0		0	0	0
gxcC	1	0	0	0	0	0	0	0	0	0	0	0	0	0		0	1	0	0	0	0	0	0	0	0		0	0	0	0	1	1	0	1	0	0	0	1	2	1	1	1	0	0	0		0	0	-1
gxcT	1	0	0	0	0	0	0	0	0	0	0	0	0	0		0	0	0	0	0	0	0	0	0	0		0	0	0	0	2	0	0	2	0	0	0	0	0	2	2	2	0	0	0		0	0	0
gxcU	0	0	1	0	0	0	1	0	0	0	0	0	0	0		0	0	0	0	0	0	0	0	0	0		2	0	0	0	0	0	0	0	0	0	0	0	0	1	1	1	0	0	0		0	0	0
gxcDD	1	1	0	0	0	0	0	0	0	0	0	0	0	0		0	0	0	0	0	0	0	0	0	0		1	1	0	0	1	0	0	1	0	0	0	0	2	2	1	1	0	0	0		0	0	0
gxcJJ																0	0	0	0	0	0	0	0	0	0		0	0	0	0	0	0	0	0	0	0	0	0	0	2	0	0	0	0	0		0	0	0
gxcKK																0	0	0	0	0	0	0	0	0	0		0	0	0	0	0	0	0	0	0	0	0	0	0	0	0	0	0	0	2		0	0	0
roco5																0	0	0	0	0	0	0	0	0	0		0	0	0	0	1	0	0	0	0	0	0	0	0	1	1	1	0	0	0		0	0	-1
gefC																0	0	0	0	0	0	0	0	0	0		0	0	0	0	0	1	0	0	0	0	0	0	0	1	1	1	0	1	0		0	0	0
gxcF																0	0	0	0	0	0	0	0	0	0																						0	0	0
gxcJ																0	0	0	0	0	0	0	0	0	0																						0	0	0
gxcO																0	0	0	0	0	0	0	0	0	0																						0	0	0
gxcQ																0	0	0	0	0	0	0	0	0	0																						0	0	0
gacR																0	0	0	0	0	0	0	0	0	0																						0	0	0
gxcL																0	0	0	0	0	0	0	0	0	0																						0	0	0
gxcW																0	0	0	0	0	0	0	0	0	0																						0	0	0
gxcX																0	0	0	0	0	0	0	0	0	0																						0	0	0
rgbA	1	0	1	1	0	0	0	0	0	0	0	0	1	0		0	0	0	0	0	0	0	0	0	0		2	2	0	0	0	0	0	0	2	0	0	0	0	0	0	0	0	0	0		0	0	-1
docA																0	0	0	0	0	0	0	0	0	0		0	0	0	0	0	0	1	2	0	1	0	0	2	1	1	2	2	0	2		0	0	0
docB																0	1	0	0	0	0	0	0	0	0																						0	0	0
docC	0	0	0	0	0	0	0	1	0	0	0	0	0	0		0	0	0	0	0	0	0	0	0	0																						0	0	0
docD	1	1	0	0	0	0	0	0	0	0	0	0	1	0		0	0	0	0	0	0	0	0	0	0		0	0	0	0	0	0	2	2	0	0	0	0	0	1	1	1	0	0	0		0	0	0
zizA	1	0	0	0	0	0	0	0	1	1	0	0	0	0		0	0	0	0	0	0	0	0	0	0		0	0	0	0	1	0	0	0	0	0	0	0	0	1	1	1	0	0	0		0	-1	-1
zizB	1	1	0	0	0	0	0	0	0	0	0	0	1	0		0	0	0	0	0	0	0	0	0	0		0	0	0	0	2	2	0	2	0	0	0	0	2	1	1	2	0	0	0		0	0	0
elmoA	1	0	0	0	0	0	0	0	0	0	0	0	0	0		0	0	0	0	0	0	0	0	0	0		0	2	0	0	0	0	2	2	0	0	0	0	2	1	1	1	0	0	0		0	0	0
elmoB																0	1	0	0	0	0	0	0	0	0																						0	0	0
elmoE	1	1	1	0	0	0	0	0	0	0	0	0	1	0		0	0	0	0	0	0	0	0	0	0		0	0	0	0	0	0	0	0	0	1	0	0	0	2	2	2	0	0	0		0	0	0
Dd5P4	1	0	0	0	0	0	1	0	0	0	0	0	0	0		0	0	0	0	0	0	0	0	0	0		2	2	0	2	0	2	2	2	0	0	0	0	0	0	2	0	0	0	0		0	0	0
mgp1	1	0	0	0	0	0	1	0	0	0	0	0	0	0		0	0	0	0	0	0	0	0	0	0		2	0	0	2	0	2	0	2	0	0	0	0	0	1	1	2	0	2	0		0	0	0
mgp2																0	0	0	0	0	0	0	0	0	0		1	0	0	2	0	1	0	1	0	0	0	0	0	1	1	1	0	0	0		0	0	0
gacG																0	0	0	0	0	0	0	0	0	0		2	2	0	0	0	0	0	2	2	0	0	0	0	0	0	0	0	0	0		0	0	0
gacH																0	0	0	0	0	0	0	0	0	0		1	0	0	0	0	0	0	2	0	0	0	0	2	2	1	1	0	0	0		0	0	0
gacT																0	0	0	0	0	0	0	0	0	0		0	0	0	0	0	0	0	0	0	0	0	0	0	2	2	2	0	0	0		0	0	0
roco9	1	0	0	0	0	0	0	0	0	0	0	0	0	0		0	0	0	0	0	0	0	0	0	0		0	0	0	0	1	0	0	0	0	0	0	0	0	1	1	1	0	0	0		0	0	0
roco10	1	0	0	0	0	0	0	0	0	0	0	0	0	0		0	0	0	0	0	0	0	0	0	0		0	0	0	0	1	0	0	0	0	0	0	0	0	1	1	1	0	0	0		0	0	0
pats1																0	0	0	0	0	0	0	0	0	0		0	0	0	0	2	0	0	0	0	0	0	0	0	1	1	1	0	0	0		0	0	0
gefD																0	0	0	0	0	0	0	0	0	0		0	0	0	0	0	1	0	0	0	0	0	0	0	1	1	1	0	1	0		0	0	0
gflB	1	1	1	1	0	0	0	0	0	0	1	1	1	0		0	0	0	0	0	0	0	0	0	0		2	0	0	0	2	2	0	2	1	0	0	0	2	2	2	2	0	0	0		0	0	0
xacA	1	0	0	0	0	0	0	0	0	0	0	0	1	0		0	0	0	0	0	0	0	0	0	0		0	0	0	2	0	0	0	2	0	0	0	0	0	2	2	2	0	0	0		0	0	0
xacC																0	0	0	0	0	0	0	0	0	0		0	0	0	0	0	0	0	0	0	0	0	0	0	1	1	1	0	0	0		0	0	0
gefL																0	0	0	0	0	0	0	0	0	0		0	0	0	0	0	0	0	0	0	0	0	0	0	0	0	0	0	2	0		0	0	0
rgaA	1	1	0	0	0	0	0	0	0	0	1	0	0	1		0	1	0	0	0	0	0	0	0	0		0	2	0	0	2	0	2	2	0	0	0	0	0	1	1	2	2	0	0		0	0	0
gapA	1	1	1	0	0	0	0	0	0	0	1	0	0	0		0	0	0	0	0	0	0	0	0	0		0	0	0	0	2	0	0	2	0	0	0	0	0	1	1	1	0	0	0		0	0	0
iqgC	1	1	1	0	0	0	0	0	0	0	0	0	0	0		0	0	0	0	0	0	0	0	0	0		2	2	1	0	2	0	0	1	0	0	0	0	0	0	0	0	0	0	0		0	0	0
gacFF																0	0	0	0	0	0	0	0	0	0																						0	-1	0
gacD																0	0	0	0	0	0	0	0	0	0																						0	-1	0
gacX																0	0	0	0	0	0	0	0	0	0																						0	1	0
gacL																0	0	0	0	0	0	0	0	0	0																						0	0	-1
gacM																0	0	0	0	0	0	0	0	0	0																						0	0	-1
gacN																0	1	0	0	0	0	0	0	0	0																						0	0	0
gacY																0	1	0	0	0	0	0	0	0	0																						0	0	0
gacC																0	1	0	0	0	0	0	0	0	0																						0	0	0
gacEE																0	0	0	0	0	0	0	0	0	0																						0	0	0
gacJ																0	0	0	0	0	0	0	0	0	0																						0	0	0
RacGAP																0	0	0	0	0	0	0	0	0	0																						0	0	0
Arf family
arfA	1	0	0	0	1	1	0	0	1	0	0	0	0	0		0	1	1	0	0	0	0	0	0	1		0	0	0	0	2	0	0	0	0	0	0	0	0	0	0	0	0	0	0		0	0	0
arl5																0	1	0	0	0	0	0	0	0	0																						0	0	0
sarA																1	1	1	0	0	0	0	0	0	0																						0	0	0
sarB																0	1	0	0	0	0	0	0	0	0																						0	0	0
arl8																0	1	0	0	0	0	0	0	0	0																						0	0	0
srpRB																0	1	0	0	0	0	0	0	0	0																						0	0	0
secG	1	0	0	0	0	0	0	0	0	0	0	0	0	0		0	0	0	0	0	0	0	0	0	0		0	1	0	0	0	0	0	2	1	0	2	1	1	1	1	2	0	0	0		0	0	0
sec7	1	1	0	0	0	0	0	0	0	0	0	0	0	0		0	0	0	0	0	0	0	0	0	0		1	2	0	0	1	1	0	2	0	0	1	1	1	1	1	1	0	2	0		0	0	0
DDB_G0290369																0	1	0	0	0	0	0	0	0	0																						0	0	0
DDB_G0273101																0	1	0	0	0	0	0	0	0	0																						0	0	0
DDB_G0273831																0	1	0	0	0	0	0	0	0	0																						0	0	0
acapA	1	1	0	0	1	0	0	0	0	0	0	0	0	0		0	0	0	0	0	0	0	0	0	0		2	2	2	0	2	2	2	1	2	0	0	0	2	1	1	1	2	0	0		0	0	0
acapB																0	0	0	0	0	0	0	0	0	0		1	1	1	0	0	2	1	1	0	0	0	0	1	1	1	1	2	0	0		0	0	0
DDB_G0292148																0	0	0	0	0	0	0	0	0	0		0	0	0	0	0	0	0	0	0	0	0	0	0	0	0	0	0	0	2		0	0	0
DDB_G0275603																0	0	0	0	0	0	0	0	0	0																						0	1	0
																0	0	0	0	0	0	0	0	0	0																						0	0	0
Rab family																0	0	0	0	0	0	0	0	0	0																				2		0	0	0
rab1A	1	0	0	0	0	1	0	0	0	0	0	0	1	0		0	1	0	1	0	1	0	0	1	1		0	0	0	0	0	0	0	2	0	0	0	0	0	0	0	0	0	0	0		0	0	0
rab8A	1	0	0	0	0	0	1	0	0	0	0	0	0	0		0	1	0	1	0	0	0	1	1	1		0	0	2	2	0	2	0	0	0	0	0	2	0	2	2	2	0	0	0		0	0	0
rab8B																0	0	0	0	0	0	0	0	0	0		0	0	0	0	0	0	0	0	0	0	0	0	0	2	1	1	1	0	0		1	0	0
rab14	1	0	0	0	0	1	1	0	0	0	0	0	0	0		0	1	1	1	0	0	0	1	1	1		2	2	2	2	0	1	0	0	0	0	0	0	0	0	0	0	0	0	0		0	0	0
rab2A	1	0	1	0	1	0	1	0	0	0	0	0	0	0		0	1	0	1	0	0	0	1	1	0		2	0	2	0	0	0	0	0	0	0	0	2	0	2	2	2	0	0	0		0	0	0
rab11A	1	0	0	0	0	0	1	0	0	0	0	0	0	0		0	1	1	1	0	0	0	1	1	0		0	2	0	2	0	0	0	0	0	0	0	0	0	0	0	0	0	0	0		0	0	0
rab11B																0	1	0	0	0	0	0	0	0	0		1	0	0	0	0	0	0	0	0	0	0	0	0				0	0	0		0	0	0
rab11C	1	0	0	0	0	0	1	0	0	0	0	0	0	0		0	1	1	0	0	0	0	1	0	0																						0	0	0
rab21	1	0	0	0	0	1	0	0	0	0	0	0	0	0		0	1	0	1	0	0	0	1	1	0		1	2	0	0	1	2	1	1	1	0	1	2	0	1	1	1	0	0	0		0	0	0
comB																0	0	0	0	0	0	0	0	0	0		0	0	0	0	0	0	0	0	0	0	0	0	0	1	1	2	0	0	0		0	0	0
rab7A	1	0	1	1	0	1	0	0	0	0	0	0	0	0		0	1	1	1	0	0	0	1	1	1		2	2	2	0	0	0	0	0	0	0	0	0	1	1	1	1	0	0	0		0	0	0
rabS	1	0	0	0	1	0	1	0	0	0	0	0	0	0		0	0	0	0	0	0	0	0	0	0		2	2	2	2	0	0	0	2	0	0	0	2	2	2	2	2	0	0	0		0	-1	0
rabG1																0	1	0	1	0	0	0	0	0	0																						0	0	0
rabG2																0	1	0	1	0	0	0	0	0	0																						0	0	0
rab1b																0	1	0	1	0	0	0	0	0	0																						0	0	0
rab1C																0	1	0	1	0	0	0	0	0	0																						1	1	0
rab1D																0	1	1	1	0	0	0	0	0	0																						0	0	0
rab4																0	1	0	0	0	0	0	0	1	0																						0	0	0
rab2B																0	1	0	1	0	0	0	1	1	0																						0	0	0
rabQ																0	1	0	1	0	0	0	0	0	0																						0	0	-1
rabJ																0	1	0	0	0	0	0	0	0	0																						0	0	0
rab5A																0	1	0	1	0	0	0	1	1	0																						0	0	0
rab5B																0	1	0	1	0	0	0	1	0	0																						0	0	0
rab24																0	1	0	0	0	0	0	0	0	0																						0	0	0
rab6																0	1	0	1	0	0	0	1	1	0																						0	0	0
rsmC																0	0	0	0	0	0	0	0	0	0																						0	0	0
rsmM																0	1	0	0	0	0	0	0	0	0																						0	0	0
rabR																0	0	0	0	0	0	0	0	0	0																						0	0	1
rabX																0	0	0	0	0	0	0	0	0	0																						0	-1	0
rabC																0	1	0	1	0	0	0	0	0	0																						0	0	0
rab18																0	1	0	1	0	0	0	0	1	0																						0	0	0
rsmL	1	0	0	0	0	0	0	0	1	0	0	0	0	0		0	1	0	0	0	0	0	0	0	0																						0	0	0
rab7A																0	1	1	1	0	0	0	1	1	1																						0	0	0
rabM																0	1	0	0	0	0	0	0	0	0																						0	0	0
rab32D																0	1	0	0	0	0	0	0	0	0																						0	0	0
rab32C																0	1	0	0	0	0	0	0	0	0																						0	0	0
rab32A																0	1	1	1	0	0	0	1	1	0																						0	0	0
rab32B																0	1	0	0	0	0	0	0	0	0																						0	0	0
rabF1-1																0	0	0	1	0	0	0	0	0	0																						0	0	0
DDB_G0276007																0	0	0	0	0	0	0	0	0	0																						0	0	0
rgfA																0	0	0	0	0	0	0	0	0	0		1	0	0	0	0	0	0	0	2	0	0	0	2	1	1	1	0	0	0		0	0	0
rbg3	1	0	0	0	0	1	0	0	0	0	0	0	1	0		0	0	0	0	0	0	0	0	0	0		1	0	0	0	1	0	0	0	0	0	0	0	2	1	1	1	0	0	0		0	0	0
dsgg	1	0	0	0	0	0	1	0	0	0	0	0	0	0		0	0	0	0	0	0	0	0	0	0		0	0	0	2	0	2	0	0	0	0	0	0	0	0	0	0	0	0	0		0	0	0
phgA	1	0	0	0	0	0	1	0	0	0	0	0	0	0		0	0	0	0	0	0	0	0	0	0		0	0	1	2	0	2	0	0	0	0	0	0	0	1	1	1	0	0	0		0	0	0
cnrf	1	0	0	0	0	0	0	0	0	0	0	0	0	0		0	0	0	0	0	0	0	0	0	0		0	0	0	2	0	2	0	0	0	0	0	0	0	0	0	0	0	0	0		0	0	0
DDB_G0282575																0	0	0	0	0	1	0	0	0	0																						0	0	0
DDB_G0277967																0	0	0	0	1	0	0	0	0	0																						0	0	0
DDB_G0275421																0	0	0	0	1	0	0	0	0	0																						0	0	0
DDB_G0275345																0	0	0	0	0	0	0	0	0	0																						0	0	-1
DDB_G0290597																0	1	0	0	0	0	0	0	0	0																						0	0	0
DDB_G0288405																0	0	0	0	0	0	0	0	0	0																						0	0	0
DDB_G0282303																0	0	0	0	0	0	0	0	0	0																						0	0	0
DDB_G0277967																0	0	0	0	0	0	0	0	0	0																						0	0	0
DDB_G0268034																0	1	0	0	0	0	0	0	0	0																						0	0	0
Ran family
ranA	0	0	0	0	0	0	0	0	0	1	0	0	0	0		1	1	0	1	0	1	1	1	0	0																						0	0	0
ranB																0	0	0	0	0	0	0	0	0	0																						0	0	0
Dd5P2																0	0	0	0	0	0	0	0	0	0		0	0	0	0	0	0	0	0	0	0	0	0	1	1	1	1	1	0	0		0	0	0
tirA																0	0	0	0	0	0	0	0	0	0		0	2	0	0	0	0	0	0	0	0	0	0	0	0	0	0	0	0	2		0	0	0
ranbp1																0	1	1	0	0	0	0	0	0	0																						0	0	0
Ras/Rap family
rasB	1	1	1	1	0	0	0	0	0	1	0	0	0	0		0	1	1	1	0	0	0	0	0	0		2	2	0	0	2	0	0	0	0	0	0	0	0	0	0	0	0	0	0		0	0	0
rasS	1	1	0	0	0	0	0	0	0	0	0	0	0	0		0	1	0	0	0	0	0	0	0	0		2	2	0	0	0	2	2	2	0	0	0	0	0	0	0	0	0	0	0		0	0	0
rasG	1	1	1	1	0	0	0	0	0	0	0	0	1	0		0	1	1	1	0	0	0	1	0	0		2	2	0	0	2	2	0	2	2	2	2	2	2	2	2	2	0	0	0		0	0	0
rasD																0	0	0	1	0	0	0	0	0	0		1	0	1	0	1	0	0	2	0	0	0	0	0	1	2	2	0	2	0		1	0	0
rasC																0	1	0	1	0	0	0	0	0	0		2	0	0	0	1	2	2	2	2	2	0	0	0	2	0	0	0	0	0		0	0	0
rapA	1	1	1	0	1	0	0	0	0	0	0	1	1	0		0	1	1	1	0	1	0	1	0	0		2	2	1	2	2	2	0	2	0	0	2	0	0	0	0	0	0	0	0		0	0	0
rapB																0	1	0	0	0	0	0	0	0	0																						0	0	0
rapC	0	1	0	0	0	1	0	0	0	0	0	0	0	0		0	0	0	0	0	0	0	0	0	0		0	0	0	0	2	2	0	2	0	0	2	0	2	0	2	2	0	0	0		0	0	0
rasW																0	0	0	0	0	0	0	0	0	0																						0	0	0
rasY																0	0	0	0	0	0	0	0	0	0																						1	0	0
rasZ																0	0	0	0	0	0	0	0	0	0		0	0	0	0	0	0	0	0	0	0	0	0	0	1	1	1	0	0	0		1	0	0
phr																0	0	0	0	0	0	0	0	0	0		0	0	0	0	0	0	2	2	0	0	0	0	2	1	1	1	0	0	0		0	0	0
rheB	1	0	0	0	0	1	0	0	0	0	0	0	0	0		0	1	0	0	0	0	0	0	0	0		1	2	0	0	0	0	0	0	0	0	0	0	0	0	0	0	0	0	0		0	0	0
cpras2																0	0	0	0	0	0	0	0	0	0																						0	0	-1
cpras1																0	0	0	0	0	0	0	0	0	0																						0	0	0
gefA																0	0	0	0	0	0	0	0	0	0		0	0	0	0	0	0	2	2	0	0	0	0	0	2	0	0	0	0	0		0	0	0
gefH																0	0	0	0	0	0	0	0	0	0		0	0	0	0	0	0	1	2	0	0	0	0	2	1	1	1	0	0	0		0	0	0
gefF	1	0	1	0	0	0	0	0	0	0	0	0	0	0		0	0	0	0	0	0	0	0	0	0		2	0	0	0	0	0	0	0	0	0	0	0	0	0	0	0	0	0	0		0	0	-1
gefS																0	0	0	0	0	0	0	0	0	0																						0	0	0
gefR																0	1	0	0	0	0	0	0	0	0																						0	0	0
gefK																0	0	0	0	0	0	0	0	0	0	0	0	0	0	0	0	0	0	0	0	0	0	0	0	0	0	0	0	1	0		0	0	0
gefB																0	0	0	0	0	0	0	0	0	0		2	2	0	0	0	2	2	1	0	0	0	0	2	2	2	2	0	0	0		0	0	0
gefG																0	0	0	0	0	0	0	0	0	0		0	0	0	0	0	1	0	0	0	0	0	0	0	1	1	1	0	1	0		0	0	0
gefV																0	0	0	0	0	0	0	0	0	0		0	0	0	0	0	0	0	0	0	0	0	0	0	0	0	2	0	0	0		0	0	0
gbpC	1	0	0	0	0	0	0	0	0	0	0	0	1	0		0	0	0	0	0	0	0	0	0	0		0	0	0	0	1	2	0	2	0	0	0	0	0	2	1	1	0	0	0		0	0	0
gbpD																0	0	0	0	0	0	0	0	0	0		0	0	0	0	0	2	0	2	0	0	2	2	0	2	2	2	0	1	0		0	0	0
gefM																0	0	0	0	0	0	0	0	0	0		0	0	0	0	0	0	0	2	0	0	0	2	0	2	0	0	0	0	0		0	0	-1
gefQ	1	1	0	0	0	0	0	0	0	0	0	0	0	0		0	0	0	0	0	0	0	0	0	0		0	0	0	0	2	0	0	2	0	0	0	0	1	1	2	2	0	2	0		0	0	0
gefE																0	0	0	0	0	0	0	0	0	0		0	0	0	0	1	1	0	0	0	0	0	0	0	1	1	1	0	2	0		0	0	0
gefY																0	0	0	0	0	0	0	0	0	0																						0	0	0
gefI																0	0	0	0	0	0	0	0	0	0																						0	0	-1
DDB_G0284177																0	0	0	0	0	0	0	0	0	0		0	0	0	0	0	0	0	0	0	0	0	0	0	0	0	2	0	0	0		0	0	0
axeB	1	0	1	0	0	0	0	0	0	0	0	0	0	0		0	0	0	0	0	0	0	0	0	0		2	2	0	0	1	1	1	1	1	1	0	1	1	1	1	1	1	1	1		0	0	0
ngap	1	0	0	0	0	0	0	0	0	0	0	0	1	0		0	0	0	0	0	0	0	0	0	0		0	0	0	0	0	0	0	2	0	0	0	0	0	2	2	2	0	0	0		0	1	0
c2gapB	1	1	1	0	0	0	0	0	0	0	0	0	0	0		0	0	0	0	0	0	0	0	0	0		2	0	0	0	0	0	2	0	0	0	0	0	0	0	0	0	0	0	0		0	0	0
DG112																0	1	0	0	0	0	0	0	0	0		0	0	0	0	0	0	0	0	0	0	0	0	0	0	0	2	0	0	0		0	0	0
nfaA																0	0	0	0	0	0	0	0	0	0		0	0	0	0	2	0	2	2	0	0	0	0	2	2	1	1	0	0	0		0	0	0
iqgD																0	0	0	0	0	0	0	0	0	0		0	0	0	0	0	0	0	0	0	0	0	0	0	0	0	0	0	0	0		0	0	-1
rapgapB																0	0	0	0	0	0	0	0	0	0		0	0	0	0	0	2	0	1	0	0	2	2	0	2	2	2	0	0	2		0	0	0
rapgap1	1	1	0	0	0	0	0	0	0	0	0	0	1	0		0	0	0	0	0	0	0	0	0	0		0	0	0	0	0	2	0	2	0	0	2	0	0	1	1	1	0	0	0		0	0	0
rapgap9																0	1	0	0	0	0	0	0	0	0		0	0	0	0	2	2	0	2	0	0	2	0	0	1	1	2	0	0	0		0	0	0
rapgap3	1	1	1	0	0	0	0	0	0	0	0	0	1	0		0	0	0	0	0	0	0	0	0	0		2	0	0	0	0	0	2	1	0	0	0	2	2	1	1	1	0	0	0		0	0	0
tsc2																0	0	0	0	0	0	0	0	0	0		1	2	0	0	0	0	0	0	0	0	0	0	0	0	0	0	0	0	0		0	0	0
DDB_G0276549																0	0	0	0	0	0	0	0	0	0																						0	0	0
Other GTPases
qkgA	1	1	0	0	0	0	0	0	0	0	1	0	1	0		0	0	0	0	0	0	0	0	0	0		0	0	0	0	2	0	0	2	0	2	0	0	2	2	2	2	1	0	0		0	0	0
roco11																0	0	0	0	0	0	0	0	0	0		0	0	0	0	1	0	0	0	0	0	0	0	0	1	1	2	0	0	2		0	0	0
roco4																0	0	0	0	0	0	0	0	0	0		0	0	0	0	1	0	0	0	0	0	0	0	0	1	2	2	0	0	0		0	0	0
pats1																0	0	0	0	0	0	0	0	0	0		0	0	0	0	2	0	0	0	0	0	0	0	0	1	1	1	0	0	2		0	0	0
roco8																0	0	0	0	0	0	0	0	0	0		0	0	0	0	1	0	0	0	0	0	0	0	0	1	1	1	0	0	0		0	0	0
roco6																0	0	0	0	0	0	0	0	0	0		0	0	0	0	1	0	0	0	0	0	0	0	0	1	1	1	0	0	0		0	-1	0
roco7																0	0	0	0	0	0	0	0	0	0		0	0	0	0	0	0	0	0	0	0	0	0	0	0	1	1	0	0	0		0	0	0
DDB_G0270744																0	0	0	0	0	0	0	0	0	0		0	0	0	0	0	0	0	0	0	0	0	0	0	1	1	1	0	0	0		0	0	0
gemA	0	0	0	0	0	0	0	1	0	0	0	0	0	0		0	0	0	0	0	0	0	0	0	0		1	1	1	0	1	0	0	2	0	0	0	0	0	1	1	1	0	1	0		0	0	0
ragA																0	1	0	0	0	0	0	0	0	0
ragC																0	1	0	1	0	0	0	0	0	0
Genes not included in this spreadsheet are classed as "no data available" for localization and function, "absent" for proteomics studies and "unchanged" for transcriptomics studies.
[truncated: 5 more columns]

## Sheet: 4.For Networks
All primary interactions G,GAF,Gap,rdiA					cluster 1			cluster 2			cluster 3			cluster 8			cluster 9			cluster 10			cluster 11			cluster 15
partner 1	partner 2				partner 1	partner 2		partner 1	partner 2		partner 1	partner 2		partner 1	partner 2		partner 1	partner 2		partner 1	partner 2		partner 1	partner 2		partner 1	partner 2
arfA	acapA				rab11A	phgA		arfA	acapA		Dd5P4	gxcU		acapB	arfA		rasS	gefB		gefH	gefA		gxcU	Dd5P4		rab14	phgA
arfA	acapB				rab11A	cnrF		arfA	acapB		rab7A	rbg3		docD	elmoA		rasS	rgbA		gefH	phr		rac1c	gxcT		rab14	dsgg
rab1A	qkgA				rab11A	dsgg		dsgg	rab14		racG	gxcC		docD	rac1a		rasS	axeB		rasC	gefA		rac1c	rgaA		rab14	xacA
rab8A	dsgg				rab7A	rbg3		dsgg	rab11A		racG	zizB		docD	racC		rac1a	gxcDD		rasC	ngap		rac1c	gapA		rab11C	dsgg
rab14	phgA				rheB	tsc2		dsgg	rab11C		racG	rgbA		docD	racE		rac1a	myoM		rasC	iqgC		phgA	rab14		rac1b	gxcA
rab14	dsgg							elmoE	racB		racG	gapA		gxcDD	rac1a		rac1a	docD		rasC	C2gapB		phgA	rab11A		rac1b	myoM
rab14	xacA							elmoE	docC		racG	gflB		gxcDD	racA		rac1a	zizB		rasC	racE		racA	gxcC		rac1b	rdiA
rab11A	phgA							elmoE	zizA		racJ	gxcC		gxcDD	racC		rac1a	xacA		rasC	rapA		gapA	rasG		rac1b	rgaA
rab11A	cnrF							gefB	rasS					gxcDD	racE		rac1a	rdiA		gefR	rasG		gapA	rac1a		rac1b	gapA
rab11A	dsgg							gefB	rasG					gxcDD	racH		rac1a	rgaA		ngap	rasG		gapA	rac1b		racF2	gapA
rab7A	rbg3							gefQ	rasB					gxcDD	racI		rac1a	gapA		gflB	rasG		cnrF	rab11A		racF2	gflB
rab11C	dsgg							gxcT	rac1c					iqgC	rasB		rac1a	gflB		gflB	rapA		gapA	racB		racF1	gxcT
rasB	gefQ							gxcT	racC					iqgC	rasC		gxcA	rapA		gflB	rac1a		gapA	racC		racB	gxcA
rasB	rgbA							gxcT	racF1					nfaA	rasB		gxcA	rac1b		gflB	racA		gapA	racE		racB	elmoE
rasB	nfaA							phr	gefH					rasG	gefR		gxcA	racB		gflB	racB		gapA	racF2		racB	rdiA
rasB	axeB							rab8A	dsgg					rasG	gefB		myoM	rac1b		gflB	racE		gapA	racG		racB	gapA
rasB	iqgC							racE	gxcC					rasG	gefF		xacA	rab14		gflB	racF2		gapA	racH		racB	gflB
rasS	gefB							racE	gxcT					rasG	gflB		xacA	racC		gflB	racG		gapA	racI		rasB	gefQ
rasS	rgbA							racE	gxcDD					rasG	nfaA		xacA	racE		gflB	racL		rgaA	rasG		rasB	rgbA
rasS	axeB							racE	docD					rasG	ngap								rgaA	rasD		rasB	nfaA
rasG	gefR							racE	xacA					rasG	iqgC								rgaA	rac1a		rasB	axeB
rasG	gefB							racE	rdiA					rasG	axeB								rgaA	rac1b		rasB	iqgC
rasG	gefF							racE	rgaA					rasG	rgaA								rgaA	racC		C2gapB	rasG
rasG	gflB							racE	gapA					rasG	gapA								rgaA	racE		C2gapB	rasC
rasG	nfaA							racE	gflB					rasG	C2gapB								gxcC	rapA
rasG	ngap							racE	rasC					rgbA	rasB								gxcC	racC
rasG	iqgC							racI	gxcC					rgbA	rasS								gxcC	racE
rasG	rgbA							racI	gxcDD					rgbA	rasG								gxcC	racG
rasG	axeB							racI	gapA					rgbA	rasD								gxcC	racH
rasG	rgaA							racL	gxcC					rgbA	rapA								gxcC	racI
rasG	gapA							racL	gflB					rgbA	racG								gxcC	racJ
rasG	C2gapB							rapA	gbpD					rgbA	racH								gxcC	racL
rasD	gefE							rapA	gflB					zizA	elmoE								rdiA	rac1a
rasD	rgbA							rapA	gefQ					zizA	sec7								rdiA	rac1b
rasD	axeB							rapA	rgbA														rdiA	racB
rasD	rgaA							rapA	axeB														rdiA	racC
rasC	gefA							rapA	rapgapB														rdiA	racE
rasC	ngap							rapA	rapgap1														racH	gxcDD
rasC	iqgC							rapA	rapgap3
rasC	C2gapB							rapA	gxcA
rasC	racE							rapA	gxcC
rasC	rapA							rapA	rasC
rapA	gbpD							rasD	gefE
rapA	gflB							rasD	rgbA
rapA	gefQ							rasD	axeB
rapA	rgbA							rasD	rgaA
rapA	axeB							sec7	zizA
rapA	rapgapB							zizB	rac1a
rapA	rapgap1							zizB	racA
rapA	rapgap3							zizB	racC
rapA	gxcA							zizB	racG
rapA	gxcC							zizB	sec7
rapA	rasC							qkgA	rab1A
rheB	tsc2
phr	gefH
rac1a	gxcDD
rac1a	myoM
rac1a	docD
rac1a	zizB
rac1a	xacA
rac1a	rdiA
rac1a	rgaA
rac1a	gapA
rac1a	gflB
rac1b	gxcA
rac1b	myoM
rac1b	rdiA
rac1b	rgaA
rac1b	gapA
rac1c	gxcT
rac1c	gxcT
rac1c	rgaA
rac1c	gapA
racA	gxcC
racA	gxcDD
racA	zizB
racA	gflB
racB	gxcA
racB	elmoE
racB	rdiA
racB	gapA
racB	gflB
racC	gxcC
racC	gxcT
racC	gxcDD
racC	docD
racC	zizB
racC	xacA
racC	rdiA
racC	rgaA
racC	gapA
racE	gxcC
racE	gxcT
racE	gxcDD
racE	docD
racE	xacA
racE	rdiA
racE	rgaA
racE	gapA
racE	gflB
racE	rasC
racF1	gxcT
racF2	gapA
racF2	gflB
racG	gxcC
racG	zizB
racG	rgbA
racG	gapA
racG	gflB
racH	gxcC
racH	gxcDD
racH	rgbA
racH	gapA
racI	gxcC
racI	gxcDD
racI	gapA
racJ	gxcC
racL	gxcC
racL	gflB
gxcU	Dd5P4
docC	elmoE
docD	elmoA
zizA	elmoE
sec7	zizA
sec7	zizB
gefH	gefA
